# Supplementary material for: Analysis of Italian BRCA1/2 Pathogenic Variants Identifies a Private Spectrum in the Population from the Bergamo Province in Northern Italy
Source: Cancers (Basel). 2021 Jan 30;13(3):532. doi: 10.3390/cancers13030532 (PMC7866799; doi:10.3390/cancers13030532)
Supplement: Supplementary file 1 [file cancers-13-00532-s001.zip]

Archive with 1 entries (1 files):
- cancers-1044931-supplementary.xlsx
