# Supplementary material for: Analysis of Italian BRCA1/2 Pathogenic Variants Identifies a Private Spectrum in the Population from the Bergamo Province in Northern Italy
Source: Cancers (Basel). 2021 Jan 30;13(3):532. doi: 10.3390/cancers13030532 (PMC7866799; doi:10.3390/cancers13030532)
Supplement: Supplementary file 1 [file cancers-13-00532-s001.zip › cancers-1044931-supplementary.xlsx]

## Sheet: Suppl Table
Table S1. BRCA1 and BRCA2 PVs found in the 1019 females breast cancer probands included in the study.
Recruiment center	Municipality of birth	Province of birth	Region of birth	BGP vs non-BGP cohort	Variant annotation (gene)	Variant annotation (HGVS)	Variant annotation (genomic location - GRCh38)
OPG	Cologno al Serio	BG	Lombardy	BGP	BRCA1	c.53T>C (p.Met18Thr)	17:43124044-43124044
IEO	OSIO SOTTO	BG	Lombardy	BGP	BRCA1	c.190T>C (p.Cys64Arg)	17:43106478-43106478
INT	LOVERE (BG)	BG	Lombardy	BGP	BRCA1	c.190T>C (p.Cys64Arg)	17:43106478-43106478
INT	GAZZANIGA	BG	Lombardy	BGP	BRCA1	c.190T>C (p.Cys64Arg)	17:43106478-43106478
INT	BERGAMO	BG	Lombardy	BGP	BRCA1	c.190T>C (p.Cys64Arg)	17:43106478-43106478
INT	GRUMELLO DEL MONTE	BG	Lombardy	BGP	BRCA1	c.190T>C (p.Cys64Arg)	17:43106478-43106478
INT	BERGAMO	BG	Lombardy	BGP	BRCA1	c.190T>C (p.Cys64Arg)	17:43106478-43106478
INT	BERBENNO (BG)	BG	Lombardy	BGP	BRCA1	c.190T>C (p.Cys64Arg)	17:43106478-43106478
INT	GAZZANIGA	BG	Lombardy	BGP	BRCA1	c.190T>C (p.Cys64Arg)	17:43106478-43106478
OPG	OSIO SOTTO	BG	Lombardy	BGP	BRCA1	c.190T>C (p.Cys64Arg)	17:43106478-43106478
OPG	BERGAMO	BG	Lombardy	BGP	BRCA1	c.190T>C (p.Cys64Arg)	17:43106478-43106478
OPG	BERGAMO	BG	Lombardy	BGP	BRCA1	c.190T>C (p.Cys64Arg)	17:43106478-43106478
OPG	CLUSONE	BG	Lombardy	BGP	BRCA1	c.190T>C (p.Cys64Arg)	17:43106478-43106478
OPG	BERGAMO	BG	Lombardy	BGP	BRCA1	c.190T>C (p.Cys64Arg)	17:43106478-43106478
OPG	CURDOMO	BG	Lombardy	BGP	BRCA1	c.190T>C (p.Cys64Arg)	17:43106478-43106478
OPG	BERGAMO	BG	Lombardy	BGP	BRCA1	c.190T>C (p.Cys64Arg)	17:43106478-43106478
OPG	ALZANO LOMBARDO	BG	Lombardy	BGP	BRCA1	c.190T>C (p.Cys64Arg)	17:43106478-43106478
OPG	OLTRE IL COLLE	BG	Lombardy	BGP	BRCA1	c.190T>C (p.Cys64Arg)	17:43106478-43106478
OPG	BREMBATE	BG	Lombardy	BGP	BRCA1	c.190T>C (p.Cys64Arg)	17:43106478-43106478
OPG	GAZZANIGA	BG	Lombardy	BGP	BRCA1	c.190T>C (p.Cys64Arg)	17:43106478-43106478
OPG	BERGAMO	BG	Lombardy	BGP	BRCA1	c.190T>C (p.Cys64Arg)	17:43106478-43106478
OPG	SERIATE	BG	Lombardy	BGP	BRCA1	c.190T>C (p.Cys64Arg)	17:43106478-43106478
OPG	ALZANO LOMBARDO	BG	Lombardy	BGP	BRCA1	c.190T>C (p.Cys64Arg)	17:43106478-43106478
OPG	ZANICA	BG	Lombardy	BGP	BRCA1	c.190T>C (p.Cys64Arg)	17:43106478-43106478
OPG	Calcinate	BG	Lombardy	BGP	BRCA1	c.190T>C (p.Cys64Arg)	17:43106478-43106478
OPG	Clusone	BG	Lombardy	BGP	BRCA1	c.190T>C (p.Cys64Arg)	17:43106478-43106478
OPG	Bergamo	BG	Lombardy	BGP	BRCA1	c.190T>C (p.Cys64Arg)	17:43106478-43106478
OPG	Gazzaniga	BG	Lombardy	BGP	BRCA1	c.190T>C (p.Cys64Arg)	17:43106478-43106478
OPG	Bergamo	BG	Lombardy	BGP	BRCA1	c.190T>C (p.Cys64Arg)	17:43106478-43106478
OPG	Gazzaniga	BG	Lombardy	BGP	BRCA1	c.190T>C (p.Cys64Arg)	17:43106478-43106478
OPG	Albino	BG	Lombardy	BGP	BRCA1	c.190T>C (p.Cys64Arg)	17:43106478-43106478
OPG	Stezzano	BG	Lombardy	BGP	BRCA1	c.190T>C (p.Cys64Arg)	17:43106478-43106478
OPG	Bergamo	BG	Lombardy	BGP	BRCA1	c.190T>C (p.Cys64Arg)	17:43106478-43106478
OPG	Berbenno	BG	Lombardy	BGP	BRCA1	c.190T>C (p.Cys64Arg)	17:43106478-43106478
OPG	Torre Boldone	BG	Lombardy	BGP	BRCA1	c.190T>C (p.Cys64Arg)	17:43106478-43106478
OPG	ALZANO LOMBARDO	BG	Lombardy	BGP	BRCA1	c.406delA (p.Arg136Aspfs*27)	17:43104156-43104157
OPG	TRESCORE BALNEARIO	BG	Lombardy	BGP	BRCA1	c.406delA (p.Arg136Aspfs*27)	17:43104156-43104157
IEO	OSIO SOTTO	BG	Lombardy	BGP	BRCA1	c.514delC (p.Gln172Asnfs*62)	17:43099807-43099808
OPG	PRESEZZO	BG	Lombardy	BGP	BRCA1	c.1961dupA (p.Tyr655Valfs*18)	17:43093569-43093569
ICH	BERGAMO	BG	Lombardy	BGP	BRCA1	c.2727_2730delTCAA (p.Asn909Lysfs*90)	17:43092800-43092804
IEO	SERIATE	BG	Lombardy	BGP	BRCA1	c.2727_2730delTCAA (p.Asn909Lysfs*90)	17:43092800-43092804
OPG	Cisano Bergamasco	BG	Lombardy	BGP	BRCA1	c.2727_2730delTCAA (p.Asn909Lysfs*90)	17:43092800-43092804
OPG	Brignano Gera d'Adda	BG	Lombardy	BGP	BRCA1	c.2960dupA (p.Ser988Valfs*4)	17:43092570-43092570
OPG	BERGAMO	BG	Lombardy	BGP	BRCA1	c.3257T>A (p.Leu1086*)	17:43092274-43092274
INT	CALVENZANO	BG	Lombardy	BGP	BRCA1	c.3481_3491del11 (p.Glu1161Phefs*3)	17:43092039-43092050
INT	TREVIGLIO	BG	Lombardy	BGP	BRCA1	c.3481_3491del11 (p.Glu1161Phefs*3)	17:43092039-43092050
OPG	CASNIGO	BG	Lombardy	BGP	BRCA1	c.3481_3491del11 (p.Glu1161Phefs*3)	17:43092039-43092050
OPG	Bergamo	BG	Lombardy	BGP	BRCA1	c.3481_3491del11 (p.Glu1161Phefs*3)	17:43092039-43092050
INT	ROMANO DI LOMBARDIA (BG)	BG	Lombardy	BGP	BRCA1	c.5030_5033delCTAA (p.Thr1677Ilefs*2)	17:43070943-43070947
INT	CASTELLI CALEPIO (BG)	BG	Lombardy	BGP	BRCA1	c.5030_5033delCTAA (p.Thr1677Ilefs*2)	17:43070943-43070947
OPG	CISERANO	BG	Lombardy	BGP	BRCA1	c.5030_5033delCTAA (p.Thr1677Ilefs*2)	17:43070943-43070947
OPG	Calcinate	BG	Lombardy	BGP	BRCA1	c.5030_5033delCTAA (p.Thr1677Ilefs*2)	17:43070943-43070947
ICH	BERGAMO	BG	Lombardy	BGP	BRCA1	c.5062_5064delGTT (p.Val1688del)	17:43067680-43067683
OPG	STEZZANO	BG	Lombardy	BGP	BRCA1	c.5062_5064delGTT (p.Val1688del)	17:43067680-43067683
OPG	Dalmine	BG	Lombardy	BGP	BRCA1	c.5062_5064delGTT (p.Val1688del)	17:43067680-43067683
OPG	Bergamo	BG	Lombardy	BGP	BRCA1	c.5062_5064delGTT (p.Val1688del)	17:43067680-43067683
OPG	Bergamo	BG	Lombardy	BGP	BRCA1	c.5062_5064delGTT (p.Val1688del)	17:43067680-43067683
OPG	Dalmine	BG	Lombardy	BGP	BRCA1	c.5062_5064delGTT (p.Val1688del)	17:43067680-43067683
OPG	Bergamo	BG	Lombardy	BGP	BRCA1	c.5266dupC (p.Gln1756Profs*74)	17:43057125-43057125
OPG	Bergamo	BG	Lombardy	BGP	BRCA2	c.1813delA (p.Ile605Tyrfs*9)	13:32333290-32333291
INT	DALMINE	BG	Lombardy	BGP	BRCA2	c.2748delT (p.Cys916Trpfs*2)	13:32337102-32337103
OPG	Gazzaniga	BG	Lombardy	BGP	BRCA2	c.2748delT (p.Cys916Trpfs*2)	13:32337102-32337103
OPG	BERGAMO	BG	Lombardy	BGP	BRCA2	c.5473dupG (p.Ala1825Glyfs*4)	13:32339828-32339828
OPG	Lovere	BG	Lombardy	BGP	BRCA2	c.5473dupG (p.Ala1825Glyfs*4)	13:32339828-32339828
IEO	SARNICO	BG	Lombardy	BGP	BRCA2	c.5904_5907delAGTC (p.Val1969Hisfs*34)	13:32340258-32340262
IEO	CALCINATE	BG	Lombardy	BGP	BRCA2	c.5904_5907delAGTC (p.Val1969Hisfs*34)	13:32340258-32340262
INT	TRESCORE BALNEARIO (BG)	BG	Lombardy	BGP	BRCA2	c.5904_5907delAGTC (p.Val1969Hisfs*34)	13:32340258-32340262
INT	PALOSCO (BG)	BG	Lombardy	BGP	BRCA2	c.5904_5907delAGTC (p.Val1969Hisfs*34)	13:32340258-32340262
OPG	SARNICO	BG	Lombardy	BGP	BRCA2	c.5904_5907delAGTC (p.Val1969Hisfs*34)	13:32340258-32340262
OPG	SERIATE	BG	Lombardy	BGP	BRCA2	c.5904_5907delAGTC (p.Val1969Hisfs*34)	13:32340258-32340262
OPG	URGNANO	BG	Lombardy	BGP	BRCA2	c.5904_5907delAGTC (p.Val1969Hisfs*34)	13:32340258-32340262
OPG	GANDOSSO	BG	Lombardy	BGP	BRCA2	c.5904_5907delAGTC (p.Val1969Hisfs*34)	13:32340258-32340262
OPG	GANDOSSO	BG	Lombardy	BGP	BRCA2	c.5904_5907delAGTC (p.Val1969Hisfs*34)	13:32340258-32340262
OPG	Seriate	BG	Lombardy	BGP	BRCA2	c.5904_5907delAGTC (p.Val1969Hisfs*34)	13:32340258-32340262
OPG	Calcinate	BG	Lombardy	BGP	BRCA2	c.5904_5907delAGTC (p.Val1969Hisfs*34)	13:32340258-32340262
OPG	BERGAMO	BG	Lombardy	BGP	BRCA2	c.6468_6469delTC (p.Gln2157Ilefs*18)	13:32340822-32340824
OPG	Bergamo	BG	Lombardy	BGP	BRCA2	c.6468_6469delTC (p.Gln2157Ilefs*18)	13:32340822-32340824
INT	BERGAMO	BG	Lombardy	BGP	BRCA2	c.6469C>T (p.Gln2157*)	13:32340824-32340824
OPG	MADONE	BG	Lombardy	BGP	BRCA2	c.6469C>T (p.Gln2157*)	13:32340824-32340824
OPG	COMUN NUOVO	BG	Lombardy	BGP	BRCA2	c.6469C>T (p.Gln2157*)	13:32340824-32340824
OPG	BERGAMO	BG	Lombardy	BGP	BRCA2	c.6625dupA (p.Ile2209Asnfs*16)	13:32340980-32340980
OPG	BERGAMO	BG	Lombardy	BGP	BRCA2	c.6625dupA (p.Ile2209Asnfs*16)	13:32340980-32340980
OPG	Filago	BG	Lombardy	BGP	BRCA2	c.6625dupA (p.Ile2209Asnfs*16)	13:32340980-32340980
ICH	BERGAMO	BG	Lombardy	BGP	BRCA2	c.7180A>T (p.Arg2394*)	13:32355033-32355033
INT	SANT'OMOBONO IMAGNA	BG	Lombardy	BGP	BRCA2	c.7180A>T (p.Arg2394*)	13:32355033-32355033
OPG	TERNO D'ISOLA	BG	Lombardy	BGP	BRCA2	c.7180A>T (p.Arg2394*)	13:32355033-32355033
OPG	BERGAMO	BG	Lombardy	BGP	BRCA2	c.7180A>T (p.Arg2394*)	13:32355033-32355033
IEO	BERGAMO	BG	Lombardy	BGP	BRCA2	c.7921_7926delGAATTTinsAG (p.Glu2641Argfs*6)	13:32362637-32362643
OPG	BERGAMO	BG	Lombardy	BGP	BRCA2	c.7976+1G>A	13:32362694-32362694
IEO	BERGAMO	BG	Lombardy	BGP	BRCA2	c.8021dupA (p.Ile2675Aspfs*6)	13:32363223-32363223
OPG	BERGAMO	BG	Lombardy	BGP	BRCA2	c.8085_8086insGG (p.Leu2696Glyfs*2)	13:32363287-32363287
OPG	Bergamo	BG	Lombardy	BGP	BRCA2	c.8085_8086insGG (p.Leu2696Glyfs*2)	13:32363287-32363287
ICH	BERGAMO	BG	Lombardy	BGP	BRCA2	c.8878C>T (p.Gln2960*)	13:32379440-32379440
IEO	ROMANO DI LOMBARDIA	BG	Lombardy	BGP	BRCA2	c.8878C>T (p.Gln2960*)	13:32379440-32379440
INT	OSIO SOTTO	BG	Lombardy	BGP	BRCA2	c.8878C>T (p.Gln2960*)	13:32379440-32379440
OPG	SAN GIOVANNI BIANCO	BG	Lombardy	BGP	BRCA2	c.8878C>T (p.Gln2960*)	13:32379440-32379440
OPG	BERGAMO	BG	Lombardy	BGP	BRCA2	c.8878C>T (p.Gln2960*)	13:32379440-32379440
OPG	BERGAMO	BG	Lombardy	BGP	BRCA2	c.8878C>T (p.Gln2960*)	13:32379440-32379440
OPG	BERGAMO	BG	Lombardy	BGP	BRCA2	c.8878C>T (p.Gln2960*)	13:32379440-32379440
OPG	Costa Volpino	BG	Lombardy	BGP	BRCA2	c.8878C>T (p.Gln2960*)	13:32379440-32379440
ICH	CANOSA DI PUGLIA	BA	Apulia	Non-BGP	BRCA1	c.65T>C (p.Leu22Ser)	17:43124032-43124032
ICH	CERIGNOLA	FG	Apulia	Non-BGP	BRCA1	c.65T>C (p.Leu22Ser)	17:43124032-43124032
IEO	SAN DONATO MILANESE	MI	Lombardy	Non-BGP	BRCA1	c.65T>C (p.Leu22Ser)	17:43124032-43124032
IEO	STRONA	VC	Piedmont	Non-BGP	BRCA1	c.65T>C (p.Leu22Ser)	17:43124032-43124032
INT	MILANO	MI	Lombardy	Non-BGP	BRCA1	c.65T>C (p.Leu22Ser)	17:43124032-43124032
INT	MILANO	MI	Lombardy	Non-BGP	BRCA1	c.66dupA (p.Glu23Argfs*18)	17:43124030-43124030
INT	MILANO	MI	Lombardy	Non-BGP	BRCA1	c.66dupA (p.Glu23Argfs*18)	17:43124030-43124030
ACSS	TORINO	TO	Piedmont	Non-BGP	BRCA1	c.68_69delAG (p.Glu23Valfs*17)	17:43124027-43124029
ACSS	TORINO	TO	Piedmont	Non-BGP	BRCA1	c.68_69delAG (p.Glu23Valfs*17)	17:43124027-43124029
IEO	MORSASCO	AL	Piedmont	Non-BGP	BRCA1	c.68_69delAG (p.Glu23Valfs*17)	17:43124027-43124029
ACSS	TRIESTE	TS	Friuli Venezia Giulia	Non-BGP	BRCA1	c.116G>A (p.Cys39Tyr)	17:43115744-43115744
IEO	ROMA	RM	Lazio	Non-BGP	BRCA1	c.116G>A (p.Cys39Tyr)	17:43115744-43115744
INT	TRIESTE	TS	Friuli Venezia Giulia	Non-BGP	BRCA1	c.116G>A (p.Cys39Tyr)	17:43115744-43115744
INT	PACHINO	SR	Sicily	Non-BGP	BRCA1	c.117_118delTG (p.Cys39*)	17:43115741-43115743
ACSS	CHIVASSO	TO	Piedmont	Non-BGP	BRCA1	c.131G>T (p.Cys44Phe)	17:43115729-43115729
ACSS	TORINO	TO	Piedmont	Non-BGP	BRCA1	c.131G>T (p.Cys44Phe)	17:43115729-43115729
ACSS	IVREA	TO	Piedmont	Non-BGP	BRCA1	c.131G>T (p.Cys44Phe)	17:43115729-43115729
INT	SCHIO (VI)	VI	Veneto	Non-BGP	BRCA1	c.131G>T (p.Cys44Phe)	17:43115729-43115729
INT	CASTROVILLARI (CS)	CS	Calabria	Non-BGP	BRCA1	c.134+2T>C	17:43115724-43115724
ACSS	TORINO	TO	Piedmont	Non-BGP	BRCA1	c.144delG (p.Met48Ilefs*2)	17:43106523-43106524
ACSS	BRA	CN	Piedmont	Non-BGP	BRCA1	c.171delG (p.Pro58Leufs*11)	17:43106496-43106497
ACSS	TORINO	TO	Piedmont	Non-BGP	BRCA1	c.171delG (p.Pro58Leufs*11)	17:43106496-43106497
ACSS	GEROCARNE	VV	Calabria	Non-BGP	BRCA1	c.181T>G (p.Cys61Gly)	17:43106487-43106487
ACSS	LUSTRA	SA	Campania	Non-BGP	BRCA1	c.181T>G (p.Cys61Gly)	17:43106487-43106487
ACSS	TRIESTE	TS	Friuli Venezia Giulia	Non-BGP	BRCA1	c.181T>G (p.Cys61Gly)	17:43106487-43106487
ICH	ZAMBONE	CZ	Calabria	Non-BGP	BRCA1	c.181T>G (p.Cys61Gly)	17:43106487-43106487
IEO	ORTONA	CH	Abruzzo	Non-BGP	BRCA1	c.181T>G (p.Cys61Gly)	17:43106487-43106487
IEO	REGGIO CALABRIA	RC	Calabria	Non-BGP	BRCA1	c.181T>G (p.Cys61Gly)	17:43106487-43106487
IEO	BOSCOTRECASE	NA	Campania	Non-BGP	BRCA1	c.181T>G (p.Cys61Gly)	17:43106487-43106487
IEO	BOLOGNA	BO	Emilia Romagna	Non-BGP	BRCA1	c.181T>G (p.Cys61Gly)	17:43106487-43106487
IEO	SANTERAMO IN COLLE	BA	Apulia	Non-BGP	BRCA1	c.181T>G (p.Cys61Gly)	17:43106487-43106487
IEO	MAGLIE	LE	Apulia	Non-BGP	BRCA1	c.181T>G (p.Cys61Gly)	17:43106487-43106487
IEO	TERMINI IMERESE	PA	Sicily	Non-BGP	BRCA1	c.181T>G (p.Cys61Gly)	17:43106487-43106487
IEO	COLOGNA VENETA	VR	Veneto	Non-BGP	BRCA1	c.181T>G (p.Cys61Gly)	17:43106487-43106487
INT	MILETO (VV)	VV	Calabria	Non-BGP	BRCA1	c.181T>G (p.Cys61Gly)	17:43106487-43106487
INT	FERRARA	FE	Emilia Romagna	Non-BGP	BRCA1	c.181T>G (p.Cys61Gly)	17:43106487-43106487
INT	MILANO	MI	Lombardy	Non-BGP	BRCA1	c.181T>G (p.Cys61Gly)	17:43106487-43106487
INT	BUSTO ARSIZIO	VA	Lombardy	Non-BGP	BRCA1	c.181T>G (p.Cys61Gly)	17:43106487-43106487
INT	CASTELLANA GROTTE (BA)	BA	Apulia	Non-BGP	BRCA1	c.181T>G (p.Cys61Gly)	17:43106487-43106487
INT	NUORO	NU	Sardinia	Non-BGP	BRCA1	c.181T>G (p.Cys61Gly)	17:43106487-43106487
INT	VITTORIA (RG)	RG	Sicily	Non-BGP	BRCA1	c.181T>G (p.Cys61Gly)	17:43106487-43106487
INT	LEGNAGO	VR	Veneto	Non-BGP	BRCA1	c.181T>G (p.Cys61Gly)	17:43106487-43106487
ACSS	TORINO	TO	Piedmont	Non-BGP	BRCA1	c.190T>C (p.Cys64Arg)	17:43106478-43106478
ACSS	TORINO	TO	Piedmont	Non-BGP	BRCA1	c.190T>C (p.Cys64Arg)	17:43106478-43106478
ACSS	SAN DONATO DI LECCE	LE	Apulia	Non-BGP	BRCA1	c.190T>C (p.Cys64Arg)	17:43106478-43106478
ACSS	VITTORIO VENETO	TV	Veneto	Non-BGP	BRCA1	c.190T>C (p.Cys64Arg)	17:43106478-43106478
ICH	MILANO	MI	Lombardy	Non-BGP	BRCA1	c.190T>C (p.Cys64Arg)	17:43106478-43106478
IEO	PALAZZOLO SULL'OGLIO	BS	Lombardy	Non-BGP	BRCA1	c.190T>C (p.Cys64Arg)	17:43106478-43106478
IEO	COMO	CO	Lombardy	Non-BGP	BRCA1	c.190T>C (p.Cys64Arg)	17:43106478-43106478
IEO	MILANO	MI	Lombardy	Non-BGP	BRCA1	c.190T>C (p.Cys64Arg)	17:43106478-43106478
IEO	LEGNANO	MI	Lombardy	Non-BGP	BRCA1	c.190T>C (p.Cys64Arg)	17:43106478-43106478
IEO	POGLIANO MILANESE	MI	Lombardy	Non-BGP	BRCA1	c.190T>C (p.Cys64Arg)	17:43106478-43106478
INT	TRIESTE	TS	Friuli Venezia Giulia	Non-BGP	BRCA1	c.190T>C (p.Cys64Arg)	17:43106478-43106478
INT	PISOGNE (BS)	BS	Lombardy	Non-BGP	BRCA1	c.190T>C (p.Cys64Arg)	17:43106478-43106478
INT	BRESCIA	BS	Lombardy	Non-BGP	BRCA1	c.190T>C (p.Cys64Arg)	17:43106478-43106478
INT	TRENZANO (BS)	BS	Lombardy	Non-BGP	BRCA1	c.190T>C (p.Cys64Arg)	17:43106478-43106478
INT	BRAONE (BS)	BS	Lombardy	Non-BGP	BRCA1	c.190T>C (p.Cys64Arg)	17:43106478-43106478
INT	RIPALTA CREMASCA CR	CR	Lombardy	Non-BGP	BRCA1	c.190T>C (p.Cys64Arg)	17:43106478-43106478
INT	MILANO	MI	Lombardy	Non-BGP	BRCA1	c.190T>C (p.Cys64Arg)	17:43106478-43106478
INT	MILANO	MI	Lombardy	Non-BGP	BRCA1	c.190T>C (p.Cys64Arg)	17:43106478-43106478
INT	SARONNO	VA	Lombardy	Non-BGP	BRCA1	c.190T>C (p.Cys64Arg)	17:43106478-43106478
INT	MEZZOLOMBARDO	TN	Trentino Alto Adige	Non-BGP	BRCA1	c.190T>C (p.Cys64Arg)	17:43106478-43106478
OPG	MIRANO	VE	Veneto	Non-BGP	BRCA1	c.190T>C (p.Cys64Arg)	17:43106478-43106478
ACSS	SALUZZO	CN	Piedmont	Non-BGP	BRCA1	c.212G>A (p.Arg71Lys)	17:43106456-43106456
ACSS	TORINO	TO	Piedmont	Non-BGP	BRCA1	c.212G>A (p.Arg71Lys)	17:43106456-43106456
ACSS	TORINO	TO	Piedmont	Non-BGP	BRCA1	c.212G>A (p.Arg71Lys)	17:43106456-43106456
INT	VILLAFALLETTO	CN	Piedmont	Non-BGP	BRCA1	c.212G>A (p.Arg71Lys)	17:43106456-43106456
ACSS	LA MORRA	CN	Piedmont	Non-BGP	BRCA1	c.212+2T>C	17:43106454-43106454
ACSS	FOGGIA	FG	Apulia	Non-BGP	BRCA1	c.363_364delAG (p.Glu121Aspfs*20)	17:43104198-43104200
IEO	SARONNO	VA	Lombardy	Non-BGP	BRCA1	c.406delA (p.Arg136Aspfs*27)	17:43104156-43104157
ACSS	ARENA	VV	Calabria	Non-BGP	BRCA1	c.407delG (p.Arg136Asnfs*27)	17:43104155-43104156
INT	REGGIO CALABRIA	RC	Calabria	Non-BGP	BRCA1	c.441+2T>G (p.Ser127Thrfs*11)	17:43104120-43104120
ACSS	RIMINI	RN	Emilia Romagna	Non-BGP	BRCA1	c.493_494delCT (p.Leu165Glufs*16)	17:43099827-43099829
ACSS	CASALE MONFERRATO	AL	Piedmont	Non-BGP	BRCA1	c.514delC (p.Gln172Asnfs*62)	17:43099807-43099808
ACSS	MESSINA	ME	Sicily	Non-BGP	BRCA1	c.514delC (p.Gln172Asnfs*62)	17:43099807-43099808
ACSS	PALERMO	PA	Sicily	Non-BGP	BRCA1	c.514delC (p.Gln172Asnfs*62)	17:43099807-43099808
IEO	CASARANO	LE	Apulia	Non-BGP	BRCA1	c.514delC (p.Gln172Asnfs*62)	17:43099807-43099808
IEO	CATANIA	CT	Sicily	Non-BGP	BRCA1	c.514delC (p.Gln172Asnfs*62)	17:43099807-43099808
IEO	PALERMO	PA	Sicily	Non-BGP	BRCA1	c.514delC (p.Gln172Asnfs*62)	17:43099807-43099808
IEO	ALCAMO	TP	Sicily	Non-BGP	BRCA1	c.514delC (p.Gln172Asnfs*62)	17:43099807-43099808
INT	MILANO	MI	Lombardy	Non-BGP	BRCA1	c.514delC (p.Gln172Asnfs*62)	17:43099807-43099808
INT	MILANO	MI	Lombardy	Non-BGP	BRCA1	c.514delC (p.Gln172Asnfs*62)	17:43099807-43099808
INT	MILANO	MI	Lombardy	Non-BGP	BRCA1	c.514delC (p.Gln172Asnfs*62)	17:43099807-43099808
INT	MILANO	MI	Lombardy	Non-BGP	BRCA1	c.514delC (p.Gln172Asnfs*62)	17:43099807-43099808
INT	ITALA (ME)	ME	Sicily	Non-BGP	BRCA1	c.514delC (p.Gln172Asnfs*62)	17:43099807-43099808
OPG	MENFI	AG	Sicily	Non-BGP	BRCA1	c.514delC (p.Gln172Asnfs*62)	17:43099807-43099808
OPG	ALCAMO	TP	Sicily	Non-BGP	BRCA1	c.514delC (p.Gln172Asnfs*62)	17:43099807-43099808
IEO	MILANO	MI	Lombardy	Non-BGP	BRCA1	c.626delC (p.Pro209Leufs*25)	17:43095889-43095890
INT	UDINE	UD	Friuli Venezia Giulia	Non-BGP	BRCA1	c.676delT (p.Cys226Valfs*8)	17:43094854-43094855
IEO	MATERA	MT	Basilicata	Non-BGP	BRCA1	c.784delC (p.Gln262Argfs*36)	17:43094746-43094747
ACSS	PRIGNANO CILENTO	SA	Campania	Non-BGP	BRCA1	c.798_799delTT (p.Ser267Lysfs*19)	17:43094731-43094733
ACSS	CHIVASSO	TO	Piedmont	Non-BGP	BRCA1	c.798_799delTT (p.Ser267Lysfs*19)	17:43094731-43094733
ACSS	SILANUS	NU	Sardinia	Non-BGP	BRCA1	c.798_799delTT (p.Ser267Lysfs*19)	17:43094731-43094733
ACSS	LICATA	AG	Sicily	Non-BGP	BRCA1	c.798_799delTT (p.Ser267Lysfs*19)	17:43094731-43094733
IEO	NAPOLI	NA	Campania	Non-BGP	BRCA1	c.798_799delTT (p.Ser267Lysfs*19)	17:43094731-43094733
IEO	CHIVASSO	TO	Piedmont	Non-BGP	BRCA1	c.798_799delTT (p.Ser267Lysfs*19)	17:43094731-43094733
IEO	BRINDISI	BR	Apulia	Non-BGP	BRCA1	c.798_799delTT (p.Ser267Lysfs*19)	17:43094731-43094733
IEO	LECCE	LE	Apulia	Non-BGP	BRCA1	c.798_799delTT (p.Ser267Lysfs*19)	17:43094731-43094733
IEO	SAN GAVINO MONREALE	CA	Sardinia	Non-BGP	BRCA1	c.798_799delTT (p.Ser267Lysfs*19)	17:43094731-43094733
IEO	ASSEMINI	CA	Sardinia	Non-BGP	BRCA1	c.798_799delTT (p.Ser267Lysfs*19)	17:43094731-43094733
INT	POTENZA	PZ	Basilicata	Non-BGP	BRCA1	c.798_799delTT (p.Ser267Lysfs*19)	17:43094731-43094733
INT	MILANO	MI	Lombardy	Non-BGP	BRCA1	c.798_799delTT (p.Ser267Lysfs*19)	17:43094731-43094733
INT	BARLETTA	BT	Apulia	Non-BGP	BRCA1	c.798_799delTT (p.Ser267Lysfs*19)	17:43094731-43094733
OPG	MONTALBANO ELICONA	ME	Sicily	Non-BGP	BRCA1	c.798_799delTT (p.Ser267Lysfs*19)	17:43094731-43094733
IEO	ORISTANO	OR	Sardinia	Non-BGP	BRCA1	c.816_825dup (p.Thr276Alafs*14)	17:43094714-43094714
ICH	PARMA	PR	Emilia Romagna	Non-BGP	BRCA1	c.835delC (p.His279Metfs*19)	17:43094695-43094696
IEO	MEDESANO	PR	Emilia Romagna	Non-BGP	BRCA1	c.829_836delAATACTCA (p.Asn277Cysfs*7)	17:43094694-43094702
INT	ANGUILLARA VENETA	PD	Veneto	Non-BGP	BRCA1	c.841_842dupAG (p.Ser281Argfs*18)	17:43094689-43094689
ACSS	TRIESTE	TS	Friuli Venezia Giulia	Non-BGP	BRCA1	c.844_850dupTCATTAC (p.Gln284Leufs*5)	17:43094686-43094686
IEO	SAN BENEDETTO DEL TRONTO	AP	Marche	Non-BGP	BRCA1	c.843_846delCTCA (p.Ser282Tyrfs*15)	17:43094684-43094688
IEO	SAN COSTANZO	PU	Marche	Non-BGP	BRCA1	c.843_846delCTCA (p.Ser282Tyrfs*15)	17:43094684-43094688
INT	RIMINI	RN	Emilia Romagna	Non-BGP	BRCA1	c.843_846delCTCA (p.Ser282Tyrfs*15)	17:43094684-43094688
INT	MILANO	MI	Lombardy	Non-BGP	BRCA1	c.843_846delCTCA (p.Ser282Tyrfs*15)	17:43094684-43094688
IEO	FIUMEFREDDO DI SICILIA	CT	Sicily	Non-BGP	BRCA1	c.882delA (p.Asp395Thrfs*3)	17:43094648-43094649
ACSS	TORINO	TO	Piedmont	Non-BGP	BRCA1	c.981_982delAT (p.Cys328*)	17:43094548-43094550
ICH	FURTEI	CA	Sardinia	Non-BGP	BRCA1	c.981_982delAT (p.Cys328*)	17:43094548-43094550
INT	CAGLIARI	CA	Sardinia	Non-BGP	BRCA1	c.981_982delAT (p.Cys328*)	17:43094548-43094550
OPG	USSASSAI	OG	Sardinia	Non-BGP	BRCA1	c.981_982delAT (p.Cys328*)	17:43094548-43094550
INT	MILANO	MI	Lombardy	Non-BGP	BRCA1	c.1016delA (p.Lys339Argfs*2)	17:43094514-43094515
IEO	MONZA	MB	Lombardy	Non-BGP	BRCA1	c.1016dupA (p.Val340Glyfs*6)	17:43094514-43094514
IEO	MILANO	MI	Lombardy	Non-BGP	BRCA1	c.1016dupA (p.Val340Glyfs*6)	17:43094514-43094514
IEO	CAMPOBASSO	CB	Molise	Non-BGP	BRCA1	c.1016dupA (p.Val340Glyfs*6)	17:43094514-43094514
INT	MESSINA	ME	Sicily	Non-BGP	BRCA1	c.1016dupA (p.Val340Glyfs*6)	17:43094514-43094514
IEO	GENOVA	GE	Liguria	Non-BGP	BRCA1	c.1067delA (p.Gln356Argfs*18)	17:43094463-43094464
INT	BRUGHERIO (MB)	MB	Lombardy	Non-BGP	BRCA1	c.1082C>G (p.Ser361*)	17:43094449-43094449
INT	MONZA	MB	Lombardy	Non-BGP	BRCA1	c.1082C>G (p.Ser361*)	17:43094449-43094449
ACSS	TORINO	TO	Piedmont	Non-BGP	BRCA1	c.1088delA (p.Asn363Ilefs*11)	17:43094442-43094443
ICH	COMO	CO	Lombardy	Non-BGP	BRCA1	c.1088delA (p.Asn363Ilefs*11)	17:43094442-43094443
ICH	COMO	CO	Lombardy	Non-BGP	BRCA1	c.1088delA (p.Asn363Ilefs*11)	17:43094442-43094443
ICH	MILANO	MI	Lombardy	Non-BGP	BRCA1	c.1088delA (p.Asn363Ilefs*11)	17:43094442-43094443
ICH	NOVARA	NO	Piedmont	Non-BGP	BRCA1	c.1088delA (p.Asn363Ilefs*11)	17:43094442-43094443
IEO	MARIANO COMENSE	CO	Lombardy	Non-BGP	BRCA1	c.1088delA (p.Asn363Ilefs*11)	17:43094442-43094443
IEO	CANTU'	CO	Lombardy	Non-BGP	BRCA1	c.1088delA (p.Asn363Ilefs*11)	17:43094442-43094443
IEO	LECCO	LC	Lombardy	Non-BGP	BRCA1	c.1088delA (p.Asn363Ilefs*11)	17:43094442-43094443
IEO	LECCO	LC	Lombardy	Non-BGP	BRCA1	c.1088delA (p.Asn363Ilefs*11)	17:43094442-43094443
IEO	LECCO	LC	Lombardy	Non-BGP	BRCA1	c.1088delA (p.Asn363Ilefs*11)	17:43094442-43094443
IEO	MILANO	MI	Lombardy	Non-BGP	BRCA1	c.1088delA (p.Asn363Ilefs*11)	17:43094442-43094443
IEO	LOCATE DI TRIULZI	MI	Lombardy	Non-BGP	BRCA1	c.1088delA (p.Asn363Ilefs*11)	17:43094442-43094443
IEO	CHIAVENNA	SO	Lombardy	Non-BGP	BRCA1	c.1088delA (p.Asn363Ilefs*11)	17:43094442-43094443
IEO	DOMODOSSOLA	NO	Piedmont	Non-BGP	BRCA1	c.1088delA (p.Asn363Ilefs*11)	17:43094442-43094443
INT	MARIANO COMENSE (CO)	CO	Lombardy	Non-BGP	BRCA1	c.1088delA (p.Asn363Ilefs*11)	17:43094442-43094443
INT	CANTU'	CO	Lombardy	Non-BGP	BRCA1	c.1088delA (p.Asn363Ilefs*11)	17:43094442-43094443
INT	MONZA	MB	Lombardy	Non-BGP	BRCA1	c.1088delA (p.Asn363Ilefs*11)	17:43094442-43094443
INT	MONZA	MB	Lombardy	Non-BGP	BRCA1	c.1088delA (p.Asn363Ilefs*11)	17:43094442-43094443
INT	BUSSERO (MI)	MI	Lombardy	Non-BGP	BRCA1	c.1088delA (p.Asn363Ilefs*11)	17:43094442-43094443
INT	MILANO	MI	Lombardy	Non-BGP	BRCA1	c.1088delA (p.Asn363Ilefs*11)	17:43094442-43094443
INT	LEGNANO	MI	Lombardy	Non-BGP	BRCA1	c.1088delA (p.Asn363Ilefs*11)	17:43094442-43094443
INT	MILANO	MI	Lombardy	Non-BGP	BRCA1	c.1088delA (p.Asn363Ilefs*11)	17:43094442-43094443
INT	CARATE BRIANZE	MI	Lombardy	Non-BGP	BRCA1	c.1088delA (p.Asn363Ilefs*11)	17:43094442-43094443
INT	TREZZANO SUL NAVIGLIO (MI)	MI	Lombardy	Non-BGP	BRCA1	c.1088delA (p.Asn363Ilefs*11)	17:43094442-43094443
OPG	LEGNANO	MI	Lombardy	Non-BGP	BRCA1	c.1088delA (p.Asn363Ilefs*11)	17:43094442-43094443
IEO	MESAGNE	BR	Apulia	Non-BGP	BRCA1	c.1102G>T (p.Glu368*)	17:43094429-43094429
IEO	GALLIPOLI	LE	Apulia	Non-BGP	BRCA1	c.1102G>T (p.Glu368*)	17:43094429-43094429
INT	VITTORIO VENETO (TV)	VT	Lazio	Non-BGP	BRCA1	c.1252G>T (p.Glu418*)	17:43094279-43094279
IEO	APRICENA	FG	Apulia	Non-BGP	BRCA1	c.1297delG (p.Ala433Profs*8)	17:43094233-43094234
INT	ROMA	RM	Lazio	Non-BGP	BRCA1	c.1333G>T (p.Glu445*)	17:43094198-43094198
ACSS	PINEROLO	TO	Piedmont	Non-BGP	BRCA1	c.1360_1361delAG (p.Ser454*)	17:43094169-43094171
IEO	COSENZA	CS	Calabria	Non-BGP	BRCA1	c.1360_1361delAG (p.Ser454*)	17:43094169-43094171
IEO	COSENZA	CS	Calabria	Non-BGP	BRCA1	c.1360_1361delAG (p.Ser454*)	17:43094169-43094171
IEO	UDINE	UD	Friuli Venezia Giulia	Non-BGP	BRCA1	c.1360_1361delAG (p.Ser454*)	17:43094169-43094171
IEO	TARANTO	TA	Apulia	Non-BGP	BRCA1	c.1375A>T (p.Lys459*)	17:43094156-43094156
INT	CASALPUSTERLENGO	MI	Lombardy	Non-BGP	BRCA1	c.1378dupA (p.Ile460Asnfs*20)	17:43094152-43094152
ACSS	LESIGNANO DE' BAGNI	PR	Emilia Romagna	Non-BGP	BRCA1	c.1380dupA (p.Phe461Ilefs*19)	17:43094150-43094150
ACSS	TORINO	TO	Piedmont	Non-BGP	BRCA1	c.1380dupA (p.Phe461Ilefs*19)	17:43094150-43094150
IEO	NAPOLI	NA	Campania	Non-BGP	BRCA1	c.1380dupA (p.Phe461Ilefs*19)	17:43094150-43094150
IEO	PARMA	PR	Emilia Romagna	Non-BGP	BRCA1	c.1380dupA (p.Phe461Ilefs*19)	17:43094150-43094150
IEO	LA SPEZIA	SP	Liguria	Non-BGP	BRCA1	c.1380dupA (p.Phe461Ilefs*19)	17:43094150-43094150
IEO	MILANO	MI	Lombardy	Non-BGP	BRCA1	c.1380dupA (p.Phe461Ilefs*19)	17:43094150-43094150
IEO	PIETRASANTA	LU	Tuscany	Non-BGP	BRCA1	c.1380dupA (p.Phe461Ilefs*19)	17:43094150-43094150
INT	MILANO	MI	Lombardy	Non-BGP	BRCA1	c.1380dupA (p.Phe461Ilefs*19)	17:43094150-43094150
INT	LIVORNO	LI	Tuscany	Non-BGP	BRCA1	c.1380dupA (p.Phe461Ilefs*19)	17:43094150-43094150
INT	ISOLA D'ELBA	LI	Tuscany	Non-BGP	BRCA1	c.1380dupA (p.Phe461Ilefs*19)	17:43094150-43094150
ACSS	COSTIGLIOLE D'ASTI	AT	Piedmont	Non-BGP	BRCA1	c.1492delC (p.Leu498Serfs*5)	17:43094038-43094039
IEO	ACQUI TERME	AL	Piedmont	Non-BGP	BRCA1	c.1492delC (p.Leu498Serfs*5)	17:43094038-43094039
IEO	CAGLIARI	CA	Sardinia	Non-BGP	BRCA1	c.1513A>T (p.Lys505*)	17:43094018-43094018
ICH	BORGOSESIA	VC	Piedmont	Non-BGP	BRCA1	c.1612C>T (p.Gln538*)	17:43093919-43093919
IEO	AOSTA	AO	Aosta Valley	Non-BGP	BRCA1	c.1612C>T (p.Gln538*)	17:43093919-43093919
ICH	UDINE	UD	Friuli Venezia Giulia	Non-BGP	BRCA1	c.1687C>T (p.Gln563*)	17:43093844-43093844
ICH	MILANO	MI	Lombardy	Non-BGP	BRCA1	c.1687C>T (p.Gln563*)	17:43093844-43093844
IEO	BOLOGNA	BO	Emilia Romagna	Non-BGP	BRCA1	c.1687C>T (p.Gln563*)	17:43093844-43093844
IEO	BOSISIO PARINI	LC	Lombardy	Non-BGP	BRCA1	c.1687C>T (p.Gln563*)	17:43093844-43093844
IEO	MILANO	MI	Lombardy	Non-BGP	BRCA1	c.1687C>T (p.Gln563*)	17:43093844-43093844
INT	DESIO	MB	Lombardy	Non-BGP	BRCA1	c.1687C>T (p.Gln563*)	17:43093844-43093844
INT	MILANO	MI	Lombardy	Non-BGP	BRCA1	c.1687C>T (p.Gln563*)	17:43093844-43093844
INT	MILANO	MI	Lombardy	Non-BGP	BRCA1	c.1687C>T (p.Gln563*)	17:43093844-43093844
INT	MILANO	MI	Lombardy	Non-BGP	BRCA1	c.1687C>T (p.Gln563*)	17:43093844-43093844
INT	MILANO	MI	Lombardy	Non-BGP	BRCA1	c.1687C>T (p.Gln563*)	17:43093844-43093844
INT	TRIUGGIO (MI)	MI	Lombardy	Non-BGP	BRCA1	c.1687C>T (p.Gln563*)	17:43093844-43093844
INT	TRADATE	VA	Lombardy	Non-BGP	BRCA1	c.1687C>T (p.Gln563*)	17:43093844-43093844
INT	PIAVE DI TREVISO	TV	Veneto	Non-BGP	BRCA1	c.1687C>T (p.Gln563*)	17:43093844-43093844
INT	MELPIGNANO (LE)	LE	Apulia	Non-BGP	BRCA1	c.1887_1900dup (p.Pro634Glnfs*3)	17:43093643-43093643
INT	PALAGIANO (TA)	TA	Apulia	Non-BGP	BRCA1	c.1887_1900dup (p.Pro634Glnfs*3)	17:43093643-43093643
INT	MILANO	MI	Lombardy	Non-BGP	BRCA1	c.2012dupG (p.Lys672*)	17:43093518-43093518
INT	MILANO	MI	Lombardy	Non-BGP	BRCA1	c.2012dupG (p.Lys672*)	17:43093518-43093518
INT	BAREGGIO (MI)	MI	Lombardy	Non-BGP	BRCA1	c.2012dupG (p.Lys672*)	17:43093518-43093518
INT	MILANO	MI	Lombardy	Non-BGP	BRCA1	c.2157_2160delAGAA (p.Lys719Asnfs*16)	17:43093370-43093374
INT	SONDRIO	SO	Lombardy	Non-BGP	BRCA1	c.2216_2217delAA (p.Lys739Serfs*3)	17:43093313-43093315
IEO	FIRENZE	FI	Tuscany	Non-BGP	BRCA1	c.2269delG (p.Val757Phefs*8)	17:43093261-43093262
INT	IMPERIA	IM	Liguria	Non-BGP	BRCA1	c.2269delG (p.Val757Phefs*8)	17:43093261-43093262
IEO	FANO	PU	Marche	Non-BGP	BRCA1	c.2296_2297delAG (p.Ser766*)	17:43093233-43093235
IEO	FIRENZE	FI	Tuscany	Non-BGP	BRCA1	c.2296_2297delAG (p.Ser766*)	17:43093233-43093235
INT	SENIGALLIA (AN)	AN	Marche	Non-BGP	BRCA1	c.2296_2297delAG (p.Ser766*)	17:43093233-43093235
ICH	SERRAVALLE A PO	MN	Lombardy	Non-BGP	BRCA1	c.2331T>G (p.Tyr777*)	17:43093200-43093200
ICH	MORTARA	PV	Lombardy	Non-BGP	BRCA1	c.2331T>G (p.Tyr777*)	17:43093200-43093200
INT	RAGUSA	RG	Sicily	Non-BGP	BRCA1	c.2350_2351delTC (p.Ser784Valfs*5)	17:43093179-43093181
ACSS	CANOSA DI PUGLIA	BA	Apulia	Non-BGP	BRCA1	c.2389_2390delGA (p.Glu797Thrfs*3)	17:43093140-43093142
ICH	CANOSA DI PUGLIA	BA	Apulia	Non-BGP	BRCA1	c.2389_2390delGA (p.Glu797Thrfs*3)	17:43093140-43093142
IEO	MILANO	MI	Lombardy	Non-BGP	BRCA1	c.2405_2406delTG (p.Val802Glufs*7)	17:43093124-43093126
IEO	MANTOVA	MN	Lombardy	Non-BGP	BRCA1	c.2405_2406delTG (p.Val802Glufs*7)	17:43093124-43093126
INT	MILANO	MI	Lombardy	Non-BGP	BRCA1	c.2405_2406delTG (p.Val802Glufs*7)	17:43093124-43093126
IEO	RIMINI	FC	Emilia Romagna	Non-BGP	BRCA1	c.2406_2409delGAGT (p.Gln804Valfs*10)	17:43093121-43093125
IEO	TERAMO	TE	Abruzzo	Non-BGP	BRCA1	c.2411_2412delAG (p.Gln804Leufs*5)	17:43093118-43093120
ACSS	TERRALBA	OR	Sardinia	Non-BGP	BRCA1	c.2487dupT (p.Lys830*)	17:43093043-43093043
INT	MONTECCHIO MAGGIORE (VI)	VI	Veneto	Non-BGP	BRCA1	c.2487dupT (p.Lys830*)	17:43093043-43093043
ACSS	SANT'ILARIO JONICO	RC	Calabria	Non-BGP	BRCA1	c.2637delA (p.Glu880Argfs*13)	17:43092893-43092894
INT	MILANO	MI	Lombardy	Non-BGP	BRCA1	c.2679_2682delGAAA (p.Lys893Asnfs*106)	17:43092848-43092852
ACSS	CATANIA	CT	Sicily	Non-BGP	BRCA1	c.2722G>T (p.Glu908*)	17:43092809-43092809
ACSS	PIAZZA ARMERINA	EN	Sicily	Non-BGP	BRCA1	c.2722G>T (p.Glu908*)	17:43092809-43092809
ACSS	MILANO	MI	Lombardy	Non-BGP	BRCA1	c.2727_2730delTCAA (p.Asn909Lysfs*90)	17:43092800-43092804
ICH	BUSTO ARSIZIO	VA	Lombardy	Non-BGP	BRCA1	c.2727_2730delTCAA (p.Asn909Lysfs*90)	17:43092800-43092804
IEO	OGGIONO	CO	Lombardy	Non-BGP	BRCA1	c.2727_2730delTCAA (p.Asn909Lysfs*90)	17:43092800-43092804
IEO	VIMERCATE	MB	Lombardy	Non-BGP	BRCA1	c.2727_2730delTCAA (p.Asn909Lysfs*90)	17:43092800-43092804
IEO	PREGNANA MILANESE	MI	Lombardy	Non-BGP	BRCA1	c.2727_2730delTCAA (p.Asn909Lysfs*90)	17:43092800-43092804
IEO	MILANO	MI	Lombardy	Non-BGP	BRCA1	c.2727_2730delTCAA (p.Asn909Lysfs*90)	17:43092800-43092804
INT	ALBAVILLA (CO)	CO	Lombardy	Non-BGP	BRCA1	c.2727_2730delTCAA (p.Asn909Lysfs*90)	17:43092800-43092804
INT	LECCO	LC	Lombardy	Non-BGP	BRCA1	c.2727_2730delTCAA (p.Asn909Lysfs*90)	17:43092800-43092804
INT	MILANO	MI	Lombardy	Non-BGP	BRCA1	c.2727_2730delTCAA (p.Asn909Lysfs*90)	17:43092800-43092804
INT	MILANO	MI	Lombardy	Non-BGP	BRCA1	c.2727_2730delTCAA (p.Asn909Lysfs*90)	17:43092800-43092804
INT	MILANO	MI	Lombardy	Non-BGP	BRCA1	c.2727_2730delTCAA (p.Asn909Lysfs*90)	17:43092800-43092804
INT	MILANO	MI	Lombardy	Non-BGP	BRCA1	c.2727_2730delTCAA (p.Asn909Lysfs*90)	17:43092800-43092804
IEO	LUCCA	LU	Tuscany	Non-BGP	BRCA1	c.2835dupT (p.Ile946Tyrfs*6)	17:43092695-43092695
INT	RHO	MI	Lombardy	Non-BGP	BRCA1	c.2835dupT (p.Ile946Tyrfs*6)	17:43092695-43092695
IEO	VOGHIERA	FE	Emilia Romagna	Non-BGP	BRCA1	c.2934T>G (p.Tyr978*)	17:43092597-43092597
INT	MILANO	MI	Lombardy	Non-BGP	BRCA1	c.2934T>G (p.Tyr978*)	17:43092597-43092597
ACSS	TORINO	TO	Piedmont	Non-BGP	BRCA1	c.2952delT (p.Ile986Serfs*14)	17:43092578-43092579
ICH	MILANO	MI	Lombardy	Non-BGP	BRCA1	c.2960dupA (p.Ser988Valfs*4)	17:43092570-43092570
INT	CHIARI (BS)	BS	Lombardy	Non-BGP	BRCA1	c.2960dupA (p.Ser988Valfs*4)	17:43092570-43092570
INT	SORESINA	CR	Lombardy	Non-BGP	BRCA1	c.2960dupA (p.Ser988Valfs*4)	17:43092570-43092570
INT	MILANO	MI	Lombardy	Non-BGP	BRCA1	c.2960dupA (p.Ser988Valfs*4)	17:43092570-43092570
INT	MAGENTA	MI	Lombardy	Non-BGP	BRCA1	c.2960dupA (p.Ser988Valfs*4)	17:43092570-43092570
ACSS	BUCCINO	SA	Campania	Non-BGP	BRCA1	c.2995_2996delCTinsTA (p.Leu999*)	17:43092535-43092536
ICH	BASALUZZO	AL	Piedmont	Non-BGP	BRCA1	c.2995_2996delCTinsTA (p.Leu999*)	17:43092535-43092536
ACSS	CONZANO	AL	Piedmont	Non-BGP	BRCA1	c.3001G>T (p.Glu1001*)	17:43092530-43092530
ACSS	ALESSANDRIA	AL	Piedmont	Non-BGP	BRCA1	c.3001G>T (p.Glu1001*)	17:43092530-43092530
ACSS	TORINO	TO	Piedmont	Non-BGP	BRCA1	c.3001G>T (p.Glu1001*)	17:43092530-43092530
ICH	MILANO	MI	Lombardy	Non-BGP	BRCA1	c.3013G>T (p.Glu1005*)	17:43092518-43092518
IEO	CASALE MONFERRATO	AL	Piedmont	Non-BGP	BRCA1	c.3013G>T (p.Glu1005*)	17:43092518-43092518
IEO	RAVENNA	RA	Emilia Romagna	Non-BGP	BRCA1	c.3048_3052dupTGAGA (p.Asn1018Metfs*8)	17:43092482-43092482
ACSS	TORINO	TO	Piedmont	Non-BGP	BRCA1	c.3228_3229delAG (p.Gly1077Alafs*8)	17:43092301-43092303
IEO	LA SPEZIA	SP	Liguria	Non-BGP	BRCA1	c.3228_3229delAG (p.Gly1077Alafs*8)	17:43092301-43092303
IEO	MILANO	MI	Lombardy	Non-BGP	BRCA1	c.3228_3229delAG (p.Gly1077Alafs*8)	17:43092301-43092303
IEO	VERCELLI	VC	Piedmont	Non-BGP	BRCA1	c.3228_3229delAG (p.Gly1077Alafs*8)	17:43092301-43092303
IEO	CASTELLANA GROTTE	BA	Apulia	Non-BGP	BRCA1	c.3228_3229delAG (p.Gly1077Alafs*8)	17:43092301-43092303
IEO	ERICE	TP	Sicily	Non-BGP	BRCA1	c.3228_3229delAG (p.Gly1077Alafs*8)	17:43092301-43092303
IEO	EMPOLI	FI	Tuscany	Non-BGP	BRCA1	c.3228_3229delAG (p.Gly1077Alafs*8)	17:43092301-43092303
INT	LECCO	LC	Lombardy	Non-BGP	BRCA1	c.3228_3229delAG (p.Gly1077Alafs*8)	17:43092301-43092303
ACSS	SALA MONFERRATO	AL	Piedmont	Non-BGP	BRCA1	c.3257T>G (p.Leu1086*)	17:43092274-43092274
ACSS	TORINO	TO	Piedmont	Non-BGP	BRCA1	c.3257T>G (p.Leu1086*)	17:43092274-43092274
ACSS	TORINO	TO	Piedmont	Non-BGP	BRCA1	c.3257T>G (p.Leu1086*)	17:43092274-43092274
ACSS	TORINO	TO	Piedmont	Non-BGP	BRCA1	c.3257T>G (p.Leu1086*)	17:43092274-43092274
ACSS	TORINO	TO	Piedmont	Non-BGP	BRCA1	c.3257T>G (p.Leu1086*)	17:43092274-43092274
ACSS	VERCELLI	VC	Piedmont	Non-BGP	BRCA1	c.3257T>G (p.Leu1086*)	17:43092274-43092274
ICH	LEGNANO	MI	Lombardy	Non-BGP	BRCA1	c.3257T>G (p.Leu1086*)	17:43092274-43092274
ICH	CASTELLANZA	VA	Lombardy	Non-BGP	BRCA1	c.3257T>G (p.Leu1086*)	17:43092274-43092274
IEO	CASTELLO DELL'ACQUA	SO	Lombardy	Non-BGP	BRCA1	c.3257T>A (p.Leu1086*)	17:43092274-43092274
IEO	BUSTO ARSIZIO	VA	Lombardy	Non-BGP	BRCA1	c.3257T>A (p.Leu1086*)	17:43092274-43092274
IEO	NAPOLI	NA	Campania	Non-BGP	BRCA1	c.3257T>G (p.Leu1086*)	17:43092274-43092274
IEO	MONTICHIARI	BS	Lombardy	Non-BGP	BRCA1	c.3257T>G (p.Leu1086*)	17:43092274-43092274
IEO	VIMERCATE	MB	Lombardy	Non-BGP	BRCA1	c.3257T>G (p.Leu1086*)	17:43092274-43092274
IEO	CANEGRATE	MI	Lombardy	Non-BGP	BRCA1	c.3257T>G (p.Leu1086*)	17:43092274-43092274
IEO	DOMODOSSOLA	NO	Piedmont	Non-BGP	BRCA1	c.3257T>G (p.Leu1086*)	17:43092274-43092274
INT	GRAFFIGNANA (LO)	LO	Lombardy	Non-BGP	BRCA1	c.3257T>A (p.Leu1086*)	17:43092274-43092274
INT	MILANO	MI	Lombardy	Non-BGP	BRCA1	c.3257T>A (p.Leu1086*)	17:43092274-43092274
INT	NOVARA	NO	Piedmont	Non-BGP	BRCA1	c.3257T>A (p.Leu1086*)	17:43092274-43092274
INT	GALLIATE (NO)	NO	Piedmont	Non-BGP	BRCA1	c.3257T>A (p.Leu1086*)	17:43092274-43092274
INT	MILANO	MI	Lombardy	Non-BGP	BRCA1	c.3257T>G (p.Leu1086*)	17:43092274-43092274
INT	PALERMO	PA	Sicily	Non-BGP	BRCA1	c.3257T>G (p.Leu1086*)	17:43092274-43092274
OPG	BRESCIA	BS	Lombardy	Non-BGP	BRCA1	c.3257T>A (p.Leu1086*)	17:43092274-43092274
IEO	PERUGIA	PG	Umbria	Non-BGP	BRCA1	c.3226_3329delAAAA (p.Lys1109Serfs*7)	17:43092201-43092305
INT	MILANO	MI	Lombardy	Non-BGP	BRCA1	c.3226_3329delAAAA (p.Lys1109Serfs*7)	17:43092201-43092305
ACSS	TORINO	TO	Piedmont	Non-BGP	BRCA1	c.3331_3334delCAAG (p.Gln1111Asnfs*5)	17:43092196-43092200
ACSS	CALTANISSETTA	CL	Sicily	Non-BGP	BRCA1	c.3400G>T (p.Glu1134*)	17:43092131-43092131
ACSS	AOSTA	AO	Aosta Valley	Non-BGP	BRCA1	c.3477_3480delAAAG (p.Ile1159Metfs*50)	17:43092050-43092054
IEO	ROMA	RM	Lazio	Non-BGP	BRCA1	c.3477_3480delAAAG (p.Ile1159Metfs*50)	17:43092050-43092054
IEO	VIGEVANO	PV	Lombardy	Non-BGP	BRCA1	c.3477_3480delAAAG (p.Ile1159Metfs*50)	17:43092050-43092054
IEO	PARMA	PR	Emilia Romagna	Non-BGP	BRCA1	c.3481_3491del11 (p.Glu1161Phefs*3)	17:43092039-43092050
IEO	REGGIO EMILIA	RE	Emilia Romagna	Non-BGP	BRCA1	c.3481_3491del11 (p.Glu1161Phefs*3)	17:43092039-43092050
IEO	MILANO	MI	Lombardy	Non-BGP	BRCA1	c.3481_3491del11 (p.Glu1161Phefs*3)	17:43092039-43092050
INT	PARMA	PR	Emilia Romagna	Non-BGP	BRCA1	c.3481_3491del11 (p.Glu1161Phefs*3)	17:43092039-43092050
OPG	LOVERE	BS	Lombardy	Non-BGP	BRCA1	c.3481_3491del11 (p.Glu1161Phefs*3)	17:43092039-43092050
ICH	SESTO SAN GIOVANNI	MI	Lombardy	Non-BGP	BRCA1	c.3514G>T (p.Glu1172*)	17:43092017-43092017
INT	BACOLI (NA)	NA	Campania	Non-BGP	BRCA1	c.3514G>T (p.Glu1172*)	17:43092017-43092017
INT	MILANO	MI	Lombardy	Non-BGP	BRCA1	c.3564dupG (p.Ser1189Glufs*3)	17:43091966-43091966
ACSS	CUGGIONO	MI	Lombardy	Non-BGP	BRCA1	c.3607C>T (p.Arg1203*)	17:43091924-43091924
IEO	PIACENZA	PC	Emilia Romagna	Non-BGP	BRCA1	c.3607C>T (p.Arg1203*)	17:43091924-43091924
IEO	IGLESIAS	CI	Sardinia	Non-BGP	BRCA1	c.3700_3704delGTAAA (p.Val1234Glnfs*8)	17:43091826-43091831
INT	BRESCIA	BS	Lombardy	Non-BGP	BRCA1	c.3748G>T (p.Glu1250*)	17:43091783-43091783
INT	SESTO SAN GIOVANNI	MI	Lombardy	Non-BGP	BRCA1	c.3748G>T (p.Glu1250*)	17:43091783-43091783
ACSS	FOGGIA	FG	Apulia	Non-BGP	BRCA1	c.3756_3759delGTCT (p.Ser1253Argfs*10)	17:43091771-43091775
IEO	ROMA	RM	Lazio	Non-BGP	BRCA1	c.3756_3759delGTCT (p.Ser1253Argfs*10)	17:43091771-43091775
IEO	MONTE SANT'ANGELO	FG	Apulia	Non-BGP	BRCA1	c.3756_3759delGTCT (p.Ser1253Argfs*10)	17:43091771-43091775
IEO	DESULO	NU	Sardinia	Non-BGP	BRCA1	c.3756_3759delGTCT (p.Ser1253Argfs*10)	17:43091771-43091775
INT	MILANO	MI	Lombardy	Non-BGP	BRCA1	c.3756_3759delGTCT (p.Ser1253Argfs*10)	17:43091771-43091775
INT	FOGGIA	FG	Apulia	Non-BGP	BRCA1	c.3756_3759delGTCT (p.Ser1253Argfs*10)	17:43091771-43091775
ACSS	BULGARIA	FC	Emilia Romagna	Non-BGP	BRCA1	c.3767_3768delCA (p.Thr1256Argfs*10)	17:43091762-43091764
INT	MILANO	MI	Lombardy	Non-BGP	BRCA1	c.3770_3771delAG (p.Glu1257Glyfs*9)	17:43091759-43091761
INT	FRANCAVILLA FONTANA (BR)	BR	Apulia	Non-BGP	BRCA1	c.3770_3771delAG (p.Glu1257Glyfs*9)	17:43091759-43091761
IEO	URBANIA	PU	Marche	Non-BGP	BRCA1	c.3904G>T (p.Glu1302*)	17:43091627-43091627
IEO	TRAPANI	TP	Sicily	Non-BGP	BRCA1	c.3904G>T (p.Glu1302*)	17:43091627-43091627
INT	TRAPANI	TP	Sicily	Non-BGP	BRCA1	c.3904G>T (p.Glu1302*)	17:43091627-43091627
ACSS	VIBO VALENTIA	VV	Calabria	Non-BGP	BRCA1	c.3916_3917delTT (p.Leu1306Aspfs*23)	17:43091613-43091615
INT	ROMA	RM	Lazio	Non-BGP	BRCA1	c.3916_3917delTT (p.Leu1306Aspfs*23)	17:43091613-43091615
ACSS	SPINAZZOLA	BA	Apulia	Non-BGP	BRCA1	c.3928dupA (p.Thr1310Asnfs*20)	17:43091602-43091602
INT	ROMA	RM	Lazio	Non-BGP	BRCA1	c.3932delA (p.Asn1311Thrfs*7)	17:43091598-43091599
ICH	MILANO	MI	Lombardy	Non-BGP	BRCA1	c.3972_3974delGAGinsAA (p.Met1324Ilefs*12)	17:43091556-43091559
IEO	RAVENNA	RA	Emilia Romagna	Non-BGP	BRCA1	c.3972_3974delGAGinsAA (p.Met1324Ilefs*12)	17:43091556-43091559
ACSS	TORINO	TO	Piedmont	Non-BGP	BRCA1	c.4001delG (p.Gly1334Valfs*2)	17:43091529-43091530
ACSS	FOGGIA	FG	Apulia	Non-BGP	BRCA1	c.4042G>T (p.Gly1348*)	17:43091489-43091489
IEO	FIRENZE	FI	Tuscany	Non-BGP	BRCA1	c.4096+1G>A	17:43091434-43091434
ACSS	TORINO	TO	Piedmont	Non-BGP	BRCA1	c.4117G>T (p.Glu1373*)	17:43091012-43091012
ACSS	TORINO	TO	Piedmont	Non-BGP	BRCA1	c.4165_4166delAG (p.Ser1389*)	17:43090962-43090964
INT	CITTA' DI CASTELLO (PG)	PG	Umbria	Non-BGP	BRCA1	c.4183C>T (p.Gln1395*)	17:43090946-43090946
IEO	GIUSSANO	MB	Lombardy	Non-BGP	BRCA1	c.4186-?_4357+?dup (p.Val1454Glufs*7)	17:43082574-43082574
IEO	LEGNANO	MI	Lombardy	Non-BGP	BRCA1	c.4186-?_4357+?dup (p.Val1454Glufs*7)	17:43082574-43082574
IEO	RHO	MI	Lombardy	Non-BGP	BRCA1	c.4186-?_4357+?dup (p.Val1454Glufs*7)	17:43082574-43082574
IEO	VARESE	VA	Lombardy	Non-BGP	BRCA1	c.4186-?_4357+?dup (p.Val1454Glufs*7)	17:43082574-43082574
INT	MILANO	MI	Lombardy	Non-BGP	BRCA1	c.4186-?_4357+?dup (p.Val1454Glufs*7)	17:43082574-43082574
INT	MILANO	MI	Lombardy	Non-BGP	BRCA1	c.4201C>T (p.Gln1401*)	17:43082560-43082560
INT	PIANELLA (PE)	PE	Abruzzo	Non-BGP	BRCA1	c.4289dupC (p.Ser1431Phefs*5)	17:43082471-43082471
IEO	GALLIPOLI	LE	Apulia	Non-BGP	BRCA1	c.4327C>T (p.Arg1443*)	17:43082434-43082434
IEO	SANTA NINFA	TP	Sicily	Non-BGP	BRCA1	c.4327C>T (p.Arg1443*)	17:43082434-43082434
INT	CASTEL GOFFREDO (MN)	MN	Lombardy	Non-BGP	BRCA1	c.4327C>T (p.Arg1443*)	17:43082434-43082434
INT	NOICATTARO (BA) PUGLIA	BA	Apulia	Non-BGP	BRCA1	c.4327C>T (p.Arg1443*)	17:43082434-43082434
INT	MAZARA DEL VALLO (TP)	TP	Sicily	Non-BGP	BRCA1	c.4327C>T (p.Arg1443*)	17:43082434-43082434
IEO	VITTORIA	RG	Sicily	Non-BGP	BRCA1	c.4453_4454delACinsG (p.Thr1485Alafs*20)	17:43076580-43076582
ACSS	ORISTANO	OR	Sardinia	Non-BGP	BRCA1	c.4456delA (p.Ser1486Valfs*19)	17:43076578-43076579
ACSS	MORRA DE SANCTIS	AV	Campania	Non-BGP	BRCA1	c.4484G>T (p.Arg1495Met)	17:43076488-43076488
ACSS	BISACCIA	AV	Campania	Non-BGP	BRCA1	c.4484G>T (p.Arg1495Met)	17:43076488-43076488
IEO	CALITRI	AV	Campania	Non-BGP	BRCA1	c.4484G>T (p.Arg1495Met)	17:43076488-43076488
IEO	COTIGNOLA	RA	Emilia Romagna	Non-BGP	BRCA1	c.4484G>T (p.Arg1495Met)	17:43076488-43076488
IEO	GIOIA DEL COLLE	BA	Apulia	Non-BGP	BRCA1	c.4484G>T (p.Arg1495Met)	17:43076488-43076488
IEO	STORNARELLA	FG	Apulia	Non-BGP	BRCA1	c.4484G>T (p.Arg1495Met)	17:43076488-43076488
INT	TORRE LE NOCELLE AV	AV	Campania	Non-BGP	BRCA1	c.4484G>T (p.Arg1495Met)	17:43076488-43076488
INT	MONZA	MB	Lombardy	Non-BGP	BRCA1	c.4484G>T (p.Arg1495Met)	17:43076488-43076488
INT	MILANO	MI	Lombardy	Non-BGP	BRCA1	c.4484G>T (p.Arg1495Met)	17:43076488-43076488
ACSS	PADULA	TE	Abruzzo	Non-BGP	BRCA1	c.4625_4626delCT (p.Ser1542Trpfs*31)	17:43074442-43074444
IEO	MILANO	MI	Lombardy	Non-BGP	BRCA1	c.4573C>T (p.Gln1525*)	17:43074433-43074433
ICH	BUSTO ARSIZIO	VA	Lombardy	Non-BGP	BRCA1	c.4688dupA (p.Tyr1563*)	17:43074380-43074380
IEO	BUSTO ARSIZIO	VA	Lombardy	Non-BGP	BRCA1	c.4688dupA (p.Tyr1563*)	17:43074380-43074380
ACSS	TORINO	TO	Piedmont	Non-BGP	BRCA1	c.4675+2T>A	17:43074329-43074329
IEO	ROMA	RM	Lazio	Non-BGP	BRCA1	c.4676-1G>A	17:43071239-43071239
INT	BRESCIA	BS	Lombardy	Non-BGP	BRCA1	c.4877delA (p.Asn1626Metfs*7)	17:43071099-43071100
ACSS	CROPALATI	CS	Calabria	Non-BGP	BRCA1	c.4964_4982del19 (p.Ser1655Tyrfs*16)	17:43070994-43071013
ACSS	COSENZA	CS	Calabria	Non-BGP	BRCA1	c.4964_4982del19 (p.Ser1655Tyrfs*16)	17:43070994-43071013
ACSS	TORINO	TO	Piedmont	Non-BGP	BRCA1	c.4964_4982del19 (p.Ser1655Tyrfs*16)	17:43070994-43071013
ICH	TARANTO	TA	Apulia	Non-BGP	BRCA1	c.4964_4982del19 (p.Ser1655Tyrfs*16)	17:43070994-43071013
ICH	PALERMO	PA	Sicily	Non-BGP	BRCA1	c.4964_4982del19 (p.Ser1655Tyrfs*16)	17:43070994-43071013
IEO	COSENZA	CS	Calabria	Non-BGP	BRCA1	c.4964_4982del19 (p.Ser1655Tyrfs*16)	17:43070994-43071013
IEO	LATTARICO	CS	Calabria	Non-BGP	BRCA1	c.4964_4982del19 (p.Ser1655Tyrfs*16)	17:43070994-43071013
IEO	FALERNA	CZ	Calabria	Non-BGP	BRCA1	c.4964_4982del19 (p.Ser1655Tyrfs*16)	17:43070994-43071013
IEO	NAPOLI	NA	Campania	Non-BGP	BRCA1	c.4964_4982del19 (p.Ser1655Tyrfs*16)	17:43070994-43071013
INT	ROGLIANO (CS)	CS	Calabria	Non-BGP	BRCA1	c.4964_4982del19 (p.Ser1655Tyrfs*16)	17:43070994-43071013
INT	MILANO	MI	Lombardy	Non-BGP	BRCA1	c.4964_4982del19 (p.Ser1655Tyrfs*16)	17:43070994-43071013
INT	S.MARGHERITA DI BELICE (AG)	AG	Sicily	Non-BGP	BRCA1	c.4964_4982del19 (p.Ser1655Tyrfs*16)	17:43070994-43071013
INT	SIRACUSA	SR	Sicily	Non-BGP	BRCA1	c.4964_4982del19 (p.Ser1655Tyrfs*16)	17:43070994-43071013
ACSS	ASTI	AT	Piedmont	Non-BGP	BRCA1	c.5030_5033delCTAA (p.Thr1677Ilefs*2)	17:43070943-43070947
ACSS	NIZZA MONFERRATO	AT	Piedmont	Non-BGP	BRCA1	c.5030_5033delCTAA (p.Thr1677Ilefs*2)	17:43070943-43070947
ACSS	VIGLIANO BIELLESE	BI	Piedmont	Non-BGP	BRCA1	c.5030_5033delCTAA (p.Thr1677Ilefs*2)	17:43070943-43070947
ACSS	TORINO	TO	Piedmont	Non-BGP	BRCA1	c.5030_5033delCTAA (p.Thr1677Ilefs*2)	17:43070943-43070947
ACSS	TORINO	TO	Piedmont	Non-BGP	BRCA1	c.5030_5033delCTAA (p.Thr1677Ilefs*2)	17:43070943-43070947
ICH	LEGNANO	MI	Lombardy	Non-BGP	BRCA1	c.5030_5033delCTAA (p.Thr1677Ilefs*2)	17:43070943-43070947
IEO	GENOVA	GE	Liguria	Non-BGP	BRCA1	c.5030_5033delCTAA (p.Thr1677Ilefs*2)	17:43070943-43070947
IEO	GENOVA	GE	Liguria	Non-BGP	BRCA1	c.5030_5033delCTAA (p.Thr1677Ilefs*2)	17:43070943-43070947
IEO	BORDIGHERA	IM	Liguria	Non-BGP	BRCA1	c.5030_5033delCTAA (p.Thr1677Ilefs*2)	17:43070943-43070947
IEO	MONZA	MB	Lombardy	Non-BGP	BRCA1	c.5030_5033delCTAA (p.Thr1677Ilefs*2)	17:43070943-43070947
IEO	BOLLATE	MI	Lombardy	Non-BGP	BRCA1	c.5030_5033delCTAA (p.Thr1677Ilefs*2)	17:43070943-43070947
IEO	GUDO VISCONTI	MI	Lombardy	Non-BGP	BRCA1	c.5030_5033delCTAA (p.Thr1677Ilefs*2)	17:43070943-43070947
IEO	OMEGNA	NO	Piedmont	Non-BGP	BRCA1	c.5030_5033delCTAA (p.Thr1677Ilefs*2)	17:43070943-43070947
IEO	CATANIA	CT	Sicily	Non-BGP	BRCA1	c.5030_5033delCTAA (p.Thr1677Ilefs*2)	17:43070943-43070947
INT	S. MARGHERITA DI STAFFORA (PV)	PV	Lombardy	Non-BGP	BRCA1	c.5030_5033delCTAA (p.Thr1677Ilefs*2)	17:43070943-43070947
INT	NISCEMI (CL)	CL	Sicily	Non-BGP	BRCA1	c.5030_5033delCTAA (p.Thr1677Ilefs*2)	17:43070943-43070947
OPG	CASTEL SAN GIOVANNI	PC	Emilia Romagna	Non-BGP	BRCA1	c.5030_5033delCTAA (p.Thr1677Ilefs*2)	17:43070943-43070947
ACSS	TORINO	TO	Piedmont	Non-BGP	BRCA1	c.5035_5039delCTAAT (p.Leu1679Tyrfs*2)	17:43070937-43070942
IEO	VASTO	CH	Abruzzo	Non-BGP	BRCA1	c.5035_5039delCTAAT (p.Leu1679Tyrfs*2)	17:43070937-43070942
IEO	SAVONA	SV	Liguria	Non-BGP	BRCA1	c.5035_5039delCTAAT (p.Leu1679Tyrfs*2)	17:43070937-43070942
IEO	SASSARI	SS	Sardinia	Non-BGP	BRCA1	c.5035_5039delCTAAT (p.Leu1679Tyrfs*2)	17:43070937-43070942
INT	RIMINI	FC	Emilia Romagna	Non-BGP	BRCA1	c.5035_5039delCTAAT (p.Leu1679Tyrfs*2)	17:43070937-43070942
INT	ROMA	RM	Lazio	Non-BGP	BRCA1	c.5035_5039delCTAAT (p.Leu1679Tyrfs*2)	17:43070937-43070942
INT	Chiavenna	SO	Lombardy	Non-BGP	BRCA1	c.4986+1G>T (p.Met1663Valfs*14)	17:43070927-43070927
ICH	SANT ANGELO LODIGIANO	MI	Lombardy	Non-BGP	BRCA1	c.4987-1G>A (p.Val1665Serfs*8)	17:43067696-43067696
ICH	CIRIE'	TO	Piedmont	Non-BGP	BRCA1	c.4999A>T (p.Lys1667*)	17:43067683-43067683
ACSS	TORINO	TO	Piedmont	Non-BGP	BRCA1	c.5062_5064delGTT (p.Val1688del)	17:43067680-43067683
ACSS	SAN MARTINO DI VENEZZE	RO	Veneto	Non-BGP	BRCA1	c.5062_5064delGTT (p.Val1688del)	17:43067680-43067683
ICH	MILANO	MI	Lombardy	Non-BGP	BRCA1	c.5062_5064delGTT (p.Val1688del)	17:43067680-43067683
ICH	LEGNAGO	VR	Veneto	Non-BGP	BRCA1	c.5062_5064delGTT (p.Val1688del)	17:43067680-43067683
IEO	GAVARDO	BS	Lombardy	Non-BGP	BRCA1	c.5062_5064delGTT (p.Val1688del)	17:43067680-43067683
IEO	COMO	CO	Lombardy	Non-BGP	BRCA1	c.5062_5064delGTT (p.Val1688del)	17:43067680-43067683
IEO	SONDRIO	SO	Lombardy	Non-BGP	BRCA1	c.5062_5064delGTT (p.Val1688del)	17:43067680-43067683
IEO	BRENTONICO	TN	Trentino Alto Adige	Non-BGP	BRCA1	c.5062_5064delGTT (p.Val1688del)	17:43067680-43067683
IEO	ROVERETO	TN	Trentino Alto Adige	Non-BGP	BRCA1	c.5062_5064delGTT (p.Val1688del)	17:43067680-43067683
INT	AGNADELLO (CR)	CR	Lombardy	Non-BGP	BRCA1	c.5062_5064delGTT (p.Val1688del)	17:43067680-43067683
IEO	MILANO	MI	Lombardy	Non-BGP	BRCA1	c.5131A>T (p.Lys1711*)	17:43067614-43067614
IEO	TRIESTE	TS	Friuli Venezia Giulia	Non-BGP	BRCA1	c.5074G>C (p.Asp1692His)	17:43067608
ACSS	PREMOSELLO CHIOVENDA	VB	Piedmont	Non-BGP	BRCA1	c.5074+1G>T	17:43067607-43067607
INT	TREVENZUOLO	VR	Veneto	Non-BGP	BRCA1	c.5080G>T (p.Glu1694*)	17:43063946
IEO	RIMINI	FC	Emilia Romagna	Non-BGP	BRCA1	c.5152+2T>G	17:43063935-43063935
IEO	CATANZARO	CZ	Calabria	Non-BGP	BRCA1	c.5123C>A (p.Ala1708Glu)	17:43063903
IEO	CALANNA	RC	Calabria	Non-BGP	BRCA1	c.5123C>A (p.Ala1708Glu)	17:43063903
IEO	FRATTAMAGGIORE	NA	Campania	Non-BGP	BRCA1	c.5123C>A (p.Ala1708Glu)	17:43063903
IEO	ROMA	RM	Lazio	Non-BGP	BRCA1	c.5123C>A (p.Ala1708Glu)	17:43063903
INT	TORRE ANNUNZIATA (NA)	NA	Campania	Non-BGP	BRCA1	c.5123C>A (p.Ala1708Glu)	17:43063903
INT	MILANO	MI	Lombardy	Non-BGP	BRCA1	c.5123C>A (p.Ala1708Glu)	17:43063903
INT	MILANO	MI	Lombardy	Non-BGP	BRCA1	c.5123C>A (p.Ala1708Glu)	17:43063903
IEO	AVELLINO	AV	Campania	Non-BGP	BRCA1	c.5153-1G>A (p.Val1719*)	17:43063374
INT	ACERRA (NA)	NA	Campania	Non-BGP	BRCA1	c.5153-1G>A (p.Val1719*)	17:43063374
INT	MANTOVA	MN	Lombardy	Non-BGP	BRCA1	c.5194-1G>C	17:43057136
ACSS	TRIESTE	TS	Friuli Venezia Giulia	Non-BGP	BRCA1	c.5266dupC (p.Gln1756Profs*74)	17:43057125-43057125
ACSS	LA SPEZIA	SP	Liguria	Non-BGP	BRCA1	c.5266dupC (p.Gln1756Profs*74)	17:43057125-43057125
ACSS	TORINO	TO	Piedmont	Non-BGP	BRCA1	c.5266dupC (p.Gln1756Profs*74)	17:43057125-43057125
ACSS	TORINO	TO	Piedmont	Non-BGP	BRCA1	c.5266dupC (p.Gln1756Profs*74)	17:43057125-43057125
ACSS	TORINO	TO	Piedmont	Non-BGP	BRCA1	c.5266dupC (p.Gln1756Profs*74)	17:43057125-43057125
ACSS	TORINO	TO	Piedmont	Non-BGP	BRCA1	c.5266dupC (p.Gln1756Profs*74)	17:43057125-43057125
ACSS	SANT'AMBROGIO DI TORINO	TO	Piedmont	Non-BGP	BRCA1	c.5266dupC (p.Gln1756Profs*74)	17:43057125-43057125
ACSS	TORINO	TO	Piedmont	Non-BGP	BRCA1	c.5266dupC (p.Gln1756Profs*74)	17:43057125-43057125
ACSS	TORINO	TO	Piedmont	Non-BGP	BRCA1	c.5266dupC (p.Gln1756Profs*74)	17:43057125-43057125
ACSS	TORINO	TO	Piedmont	Non-BGP	BRCA1	c.5266dupC (p.Gln1756Profs*74)	17:43057125-43057125
ACSS	VERCELLI	VC	Piedmont	Non-BGP	BRCA1	c.5266dupC (p.Gln1756Profs*74)	17:43057125-43057125
ACSS	BURONZO	VC	Piedmont	Non-BGP	BRCA1	c.5266dupC (p.Gln1756Profs*74)	17:43057125-43057125
ACSS	ANDRIA	BA	Apulia	Non-BGP	BRCA1	c.5266dupC (p.Gln1756Profs*74)	17:43057125-43057125
ACSS	CORATO	BA	Apulia	Non-BGP	BRCA1	c.5266dupC (p.Gln1756Profs*74)	17:43057125-43057125
ACSS	MINERVINO MURGE	BA	Apulia	Non-BGP	BRCA1	c.5266dupC (p.Gln1756Profs*74)	17:43057125-43057125
ACSS	FOGGIA	FG	Apulia	Non-BGP	BRCA1	c.5266dupC (p.Gln1756Profs*74)	17:43057125-43057125
ICH	MONZA	MB	Lombardy	Non-BGP	BRCA1	c.5266dupC (p.Gln1756Profs*74)	17:43057125-43057125
ICH	MILANO	MI	Lombardy	Non-BGP	BRCA1	c.5266dupC (p.Gln1756Profs*74)	17:43057125-43057125
ICH	CEGLIE MESSAPICA	BR	Apulia	Non-BGP	BRCA1	c.5266dupC (p.Gln1756Profs*74)	17:43057125-43057125
ICH	CEGLIE MESSAPICA	BR	Apulia	Non-BGP	BRCA1	c.5266dupC (p.Gln1756Profs*74)	17:43057125-43057125
ICH	PALERMO	PA	Sicily	Non-BGP	BRCA1	c.5266dupC (p.Gln1756Profs*74)	17:43057125-43057125
IEO	CHIETI	CH	Abruzzo	Non-BGP	BRCA1	c.5266dupC (p.Gln1756Profs*74)	17:43057125-43057125
IEO	ROSSANO	CS	Calabria	Non-BGP	BRCA1	c.5266dupC (p.Gln1756Profs*74)	17:43057125-43057125
IEO	NAPOLI	NA	Campania	Non-BGP	BRCA1	c.5266dupC (p.Gln1756Profs*74)	17:43057125-43057125
IEO	BOLOGNA	BO	Emilia Romagna	Non-BGP	BRCA1	c.5266dupC (p.Gln1756Profs*74)	17:43057125-43057125
IEO	PARMA	PR	Emilia Romagna	Non-BGP	BRCA1	c.5266dupC (p.Gln1756Profs*74)	17:43057125-43057125
IEO	LONGOBUCCO	CO	Lombardy	Non-BGP	BRCA1	c.5266dupC (p.Gln1756Profs*74)	17:43057125-43057125
IEO	COMO	CO	Lombardy	Non-BGP	BRCA1	c.5266dupC (p.Gln1756Profs*74)	17:43057125-43057125
IEO	MONZA	MB	Lombardy	Non-BGP	BRCA1	c.5266dupC (p.Gln1756Profs*74)	17:43057125-43057125
IEO	VIMODRONE	MI	Lombardy	Non-BGP	BRCA1	c.5266dupC (p.Gln1756Profs*74)	17:43057125-43057125
IEO	CORSICO	MI	Lombardy	Non-BGP	BRCA1	c.5266dupC (p.Gln1756Profs*74)	17:43057125-43057125
IEO	PIOLTELLO	MI	Lombardy	Non-BGP	BRCA1	c.5266dupC (p.Gln1756Profs*74)	17:43057125-43057125
IEO	VARESE	VA	Lombardy	Non-BGP	BRCA1	c.5266dupC (p.Gln1756Profs*74)	17:43057125-43057125
IEO	DOMODOSSOLA	NO	Piedmont	Non-BGP	BRCA1	c.5266dupC (p.Gln1756Profs*74)	17:43057125-43057125
IEO	TERLIZZI	BA	Apulia	Non-BGP	BRCA1	c.5266dupC (p.Gln1756Profs*74)	17:43057125-43057125
IEO	TRANI	BA	Apulia	Non-BGP	BRCA1	c.5266dupC (p.Gln1756Profs*74)	17:43057125-43057125
IEO	BARI	BA	Apulia	Non-BGP	BRCA1	c.5266dupC (p.Gln1756Profs*74)	17:43057125-43057125
IEO	SAN PIETRO VERNOTICO	BR	Apulia	Non-BGP	BRCA1	c.5266dupC (p.Gln1756Profs*74)	17:43057125-43057125
IEO	MESAGNE	BR	Apulia	Non-BGP	BRCA1	c.5266dupC (p.Gln1756Profs*74)	17:43057125-43057125
IEO	ANDRIA	BT	Apulia	Non-BGP	BRCA1	c.5266dupC (p.Gln1756Profs*74)	17:43057125-43057125
IEO	MANFREDONIA	FG	Apulia	Non-BGP	BRCA1	c.5266dupC (p.Gln1756Profs*74)	17:43057125-43057125
IEO	GALATINA	LE	Apulia	Non-BGP	BRCA1	c.5266dupC (p.Gln1756Profs*74)	17:43057125-43057125
IEO	COPERTINO	LE	Apulia	Non-BGP	BRCA1	c.5266dupC (p.Gln1756Profs*74)	17:43057125-43057125
IEO	GALLIPOLI	LE	Apulia	Non-BGP	BRCA1	c.5266dupC (p.Gln1756Profs*74)	17:43057125-43057125
IEO	SAVA	TA	Apulia	Non-BGP	BRCA1	c.5266dupC (p.Gln1756Profs*74)	17:43057125-43057125
IEO	CASTELLANETA	TA	Apulia	Non-BGP	BRCA1	c.5266dupC (p.Gln1756Profs*74)	17:43057125-43057125
IEO	TARANTO	TA	Apulia	Non-BGP	BRCA1	c.5266dupC (p.Gln1756Profs*74)	17:43057125-43057125
IEO	AGRIGENTO	AG	Sicily	Non-BGP	BRCA1	c.5266dupC (p.Gln1756Profs*74)	17:43057125-43057125
IEO	AGRIGENTO	AG	Sicily	Non-BGP	BRCA1	c.5266dupC (p.Gln1756Profs*74)	17:43057125-43057125
IEO	MESSINA	ME	Sicily	Non-BGP	BRCA1	c.5266dupC (p.Gln1756Profs*74)	17:43057125-43057125
IEO	MESSINA	ME	Sicily	Non-BGP	BRCA1	c.5266dupC (p.Gln1756Profs*74)	17:43057125-43057125
IEO	BRESSANONE	BZ	Trentino Alto Adige	Non-BGP	BRCA1	c.5266dupC (p.Gln1756Profs*74)	17:43057125-43057125
INT	LANCIANO (CH)	CH	Abruzzo	Non-BGP	BRCA1	c.5266dupC (p.Gln1756Profs*74)	17:43057125-43057125
INT	CORIGLIANO CALABRO (CS)	CS	Calabria	Non-BGP	BRCA1	c.5266dupC (p.Gln1756Profs*74)	17:43057125-43057125
INT	CALOPEZZATI (CZ)	CZ	Calabria	Non-BGP	BRCA1	c.5266dupC (p.Gln1756Profs*74)	17:43057125-43057125
INT	AVELLINO	AV	Campania	Non-BGP	BRCA1	c.5266dupC (p.Gln1756Profs*74)	17:43057125-43057125
INT	NAPOLI	NA	Campania	Non-BGP	BRCA1	c.5266dupC (p.Gln1756Profs*74)	17:43057125-43057125
INT	AGNADELLO (CR)	CR	Lombardy	Non-BGP	BRCA1	c.5266dupC (p.Gln1756Profs*74)	17:43057125-43057125
INT	DESIO	MB	Lombardy	Non-BGP	BRCA1	c.5266dupC (p.Gln1756Profs*74)	17:43057125-43057125
INT	DESIO	MB	Lombardy	Non-BGP	BRCA1	c.5266dupC (p.Gln1756Profs*74)	17:43057125-43057125
INT	MILANO	MI	Lombardy	Non-BGP	BRCA1	c.5266dupC (p.Gln1756Profs*74)	17:43057125-43057125
INT	MILANO	MI	Lombardy	Non-BGP	BRCA1	c.5266dupC (p.Gln1756Profs*74)	17:43057125-43057125
INT	MILANO	MI	Lombardy	Non-BGP	BRCA1	c.5266dupC (p.Gln1756Profs*74)	17:43057125-43057125
INT	MILANO	MI	Lombardy	Non-BGP	BRCA1	c.5266dupC (p.Gln1756Profs*74)	17:43057125-43057125
INT	MILANO	MI	Lombardy	Non-BGP	BRCA1	c.5266dupC (p.Gln1756Profs*74)	17:43057125-43057125
INT	MILANO	MI	Lombardy	Non-BGP	BRCA1	c.5266dupC (p.Gln1756Profs*74)	17:43057125-43057125
INT	MILANO	MI	Lombardy	Non-BGP	BRCA1	c.5266dupC (p.Gln1756Profs*74)	17:43057125-43057125
INT	MILANO	MI	Lombardy	Non-BGP	BRCA1	c.5266dupC (p.Gln1756Profs*74)	17:43057125-43057125
INT	CASALPUSTERLENGO MI	MI	Lombardy	Non-BGP	BRCA1	c.5266dupC (p.Gln1756Profs*74)	17:43057125-43057125
INT	GALLARATE	VA	Lombardy	Non-BGP	BRCA1	c.5266dupC (p.Gln1756Profs*74)	17:43057125-43057125
INT	CARESANA (VC)	VC	Piedmont	Non-BGP	BRCA1	c.5266dupC (p.Gln1756Profs*74)	17:43057125-43057125
INT	ALTAMURA (BA)	BA	Apulia	Non-BGP	BRCA1	c.5266dupC (p.Gln1756Profs*74)	17:43057125-43057125
INT	BARI	BA	Apulia	Non-BGP	BRCA1	c.5266dupC (p.Gln1756Profs*74)	17:43057125-43057125
INT	BISCEGLIE	BA	Apulia	Non-BGP	BRCA1	c.5266dupC (p.Gln1756Profs*74)	17:43057125-43057125
INT	ERCHIE (BR)	BR	Apulia	Non-BGP	BRCA1	c.5266dupC (p.Gln1756Profs*74)	17:43057125-43057125
INT	MESAGNE	BR	Apulia	Non-BGP	BRCA1	c.5266dupC (p.Gln1756Profs*74)	17:43057125-43057125
INT	MESAGNE (BR)	BR	Apulia	Non-BGP	BRCA1	c.5266dupC (p.Gln1756Profs*74)	17:43057125-43057125
INT	BRINDISI	BR	Apulia	Non-BGP	BRCA1	c.5266dupC (p.Gln1756Profs*74)	17:43057125-43057125
INT	ANDRIA	BT	Apulia	Non-BGP	BRCA1	c.5266dupC (p.Gln1756Profs*74)	17:43057125-43057125
INT	ANDRIA	BT	Apulia	Non-BGP	BRCA1	c.5266dupC (p.Gln1756Profs*74)	17:43057125-43057125
INT	BARLETTA	BT	Apulia	Non-BGP	BRCA1	c.5266dupC (p.Gln1756Profs*74)	17:43057125-43057125
INT	MONTE SANT'ANGELO (FG)	FG	Apulia	Non-BGP	BRCA1	c.5266dupC (p.Gln1756Profs*74)	17:43057125-43057125
INT	CERIGNOLA (FG)	FG	Apulia	Non-BGP	BRCA1	c.5266dupC (p.Gln1756Profs*74)	17:43057125-43057125
IEO	FORMIGINE	MO	Emilia Romagna	Non-BGP	BRCA1	c.5209A>T (p.Arg1737*)	17:43057120
IEO	COMO	CO	Lombardy	Non-BGP	BRCA1	c.5209A>T (p.Arg1737*)	17:43057120
IEO	CALTAGIRONE	CT	Sicily	Non-BGP	BRCA1	c.5212G>A (p.Gly1738Arg)	17:43057117
INT	LECCE	LE	Apulia	Non-BGP	BRCA1	c.5278-2delA (p.Phe1761Asnfs*14; p.Ile1760Glyfs*67)	17:43057115-43057116
ACSS	ASTI	AT	Piedmont	Non-BGP	BRCA1	c.5319dupC (p.Asn1774Glnfs*56)	17:43057072-43057072
INT	BASSANO DEL GRAPPA	VI	Veneto	Non-BGP	BRCA1	c.5332-1G>A (p.Phe1761Asnfs*14)	17:43057061-43057061
ACSS	TORINO	TO	Piedmont	Non-BGP	BRCA1	c.5352dupA (p.Gln1785Thrfs*45)	17:43051105-43051105
ACSS	STRESA	VB	Piedmont	Non-BGP	BRCA1	c.5341G>T (p.Glu1781*)	17:43049186
ACSS	CASALBORDINO	CH	Abruzzo	Non-BGP	BRCA1	c.5476C>T (p.Gln1826*)	17:43047697-43047697
INT	SINALUNGA (MI)	MI	Lombardy	Non-BGP	BRCA1	c.5492delC (p.Pro1831Leufs*3)	17:43047680-43047681
ACSS	CAVARZERE	VE	Veneto	Non-BGP	BRCA1	c.5444G>A (p.Trp1815*)	17:43047666
INT	BADIA POLESINE (RO)	RO	Veneto	Non-BGP	BRCA1	c.5444G>A (p.Trp1815*)	17:43047666
IEO	FIESOLE	FI	Tuscany	Non-BGP	BRCA1	c.5467+1G>A (p.Gly1803Glnfs*11)	17:43047642
IEO	FIRENZE	FI	Tuscany	Non-BGP	BRCA1	c.5468-1G>A	17:43045803
ACSS	POCAPAGLIA	CN	Piedmont	Non-BGP	BRCA1	c.5563delAinsGGATCC (p.Ile1855Glyfs*69)	17:43045769-43045770
IEO	PONTE DELL'OLIO	PC	Emilia Romagna	Non-BGP	BRCA1	c.5563delAinsGGATCC (p.Ile1855Glyfs*69)	17:43045769-43045770
IEO	LECCE	LE	Apulia	Non-BGP	BRCA1	c.5503C>T (p.Arg1835*)	17:43045767
IEO	RUFFANO	LE	Apulia	Non-BGP	BRCA1	c.5503C>T (p.Arg1835*)	17:43045767
IEO	ROMA	RM	Lazio	Non-BGP	BRCA1	c.3285delA (p.Lys1095Asnfs*14)	13:32337639-32337640
IEO	LIVORNO	LI	Tuscany	Non-BGP	BRCA1	c.3285delA (p.Lys1095Asnfs*14)	13:32337639-32337640
INT	SCANDICCI (FI)	FI	Tuscany	Non-BGP	BRCA1	c.3285delA (p.Lys1095Asnfs*14)	13:32337639-32337640
ACSS	RIACE	RC	Calabria	Non-BGP	BRCA1 and BRCA2	c.3607C>T (p.Arg1203*) AND c.2808_2811delACAA (p.Ala938Profs*21)	17:43091924-43091924 AND 13:32337162-32337166
OPG	Gravedona ed Uniti	CO	Lombardy	Non-BGP	BRCA1 and BRCA2	c.1380dupA (p.Phe461Ilefs*19) AND c.7180A>T (p.Arg2394*)	17:43094150-43094150 AND 13:32355033-32355033
INT	MONZA	MB	Lombardy	Non-BGP	BRCA2	c.2T>G (p.p.Met1Arg)	13:32316462-32316462
ACSS	SAN FELICE A CANCELLO	CE	Campania	Non-BGP	BRCA2	c.67+1G>A	13:32316528-32316528
ACSS	TORINO	TO	Piedmont	Non-BGP	BRCA2	c.67+1G>A	13:32316528-32316528
IEO	MARCIANISE	CE	Campania	Non-BGP	BRCA2	c.67+1G>A	13:32316528-32316528
IEO	MADDALONI	CE	Campania	Non-BGP	BRCA2	c.67+1G>A	13:32316528-32316528
IEO	ROMA	RM	Lazio	Non-BGP	BRCA2	c.67+1G>A	13:32316528-32316528
IEO	MILANO	MI	Lombardy	Non-BGP	BRCA2	c.67+1G>A	13:32316528-32316528
IEO	NOVARA	NO	Piedmont	Non-BGP	BRCA2	c.67+1G>A	13:32316528-32316528
INT	MILANO	MI	Lombardy	Non-BGP	BRCA2	c.67+1G>A	13:32316528-32316528
ACSS	MASSA FISCAGLIA	FE	Emilia Romagna	Non-BGP	BRCA2	c.204delA (p.Lys68Asnfs*12)	13:32319212-32319213
ACSS	TORINO	TO	Piedmont	Non-BGP	BRCA2	c.204delA (p.Lys68Asnfs*12)	13:32319212-32319213
IEO	PORTOMAGGIORE	FE	Emilia Romagna	Non-BGP	BRCA2	c.204delA (p.Lys68Asnfs*12)	13:32319212-32319213
IEO	SAN REMO	IM	Liguria	Non-BGP	BRCA2	c.266delC (p.Pro89Argfs*7)	13:32319274-32319275
INT	Basilica Gaiano (PR)	PR	Emilia Romagna	Non-BGP	BRCA2	c.289G>T (p.Glu97*)	13:32319298-32319298
ACSS	CATANIA	CT	Sicily	Non-BGP	BRCA2	c.428dupC (p.Val144Cysfs*14)	13:32326103-32326103
ACSS	TORINO	TO	Piedmont	Non-BGP	BRCA2	c.475+1G>A (p.Pro143Glyfs*23)	13:32326151-32326151
IEO	NIARDO	BS	Lombardy	Non-BGP	BRCA2	c.475+1G>A (p.Pro143Glyfs*23)	13:32326151-32326151
INT	CAMPOBELLO DI LICATA (AG)	AG	Sicily	Non-BGP	BRCA2	c.476-2A>G (p.Val159Glyfs*10; p.Ser142Argfs*13)	13:32326240-32326240
INT	AGRIGENTO	AG	Sicily	Non-BGP	BRCA2	c.476-2A>G (p.Val159Glyfs*10; p.Ser142Argfs*13)	13:32326240-32326240
ACSS	MOASCA	AT	Piedmont	Non-BGP	BRCA2	c.491T>A (p.Leu164*)	13:32326257-32326257
ACSS	TORINO	TO	Piedmont	Non-BGP	BRCA2	c.568_575delCCTGATAT (p.Pro190Valfs*13)	13:32326549-32326557
ACSS	SARNO	SA	Campania	Non-BGP	BRCA2	c.631G>A (p.Val211Ile) AND c.7008-2A>T	13:32326613-32326613 AND 13:32354859
ACSS	FOGGIA	FG	Apulia	Non-BGP	BRCA2	c.631G>A (p.Val211Ile) AND c.7008-2A>T	13:32326613-32326613 AND 13:32354860
ICH	COSENZA	CS	Calabria	Non-BGP	BRCA2	c.631G>A (p.Val211Ile) AND c.7008-2A>T	13:32326613-32326613 AND 13:32354861
IEO	SCAFATI	SA	Campania	Non-BGP	BRCA2	c.631G>A (p.Val211Ile) AND c.7008-2A>T	13:32326613-32326613 AND 13:32354862
IEO	RAGUSA	RG	Sicily	Non-BGP	BRCA2	c.631G>A (p.Val211Ile) AND c.7008-2A>T	13:32326613-32326613 AND 13:32354863
INT	VITTORIA (RG)	RG	Sicily	Non-BGP	BRCA2	c.631G>A (p.Val211Ile) AND c.7008-2A>T	13:32326613-32326613 AND 13:32354864
OPG	Milano	MI	Lombardy	Non-BGP	BRCA2	c.631G>A (p.Val211Ile) AND c.7008-2A>T	13:32326613-32326613 AND 13:32354865
ACSS	TORINO	TO	Piedmont	Non-BGP	BRCA2	c.632-2A>G	13:32329441-32329441
ACSS	ABBADIA SAN SALVATORE	SI	Tuscany	Non-BGP	BRCA2	c.632-2A>G	13:32329441-32329441
INT	PIENZA (SI)	SI	Tuscany	Non-BGP	BRCA2	c.632-2A>G	13:32329441-32329441
ACSS	TORINO	TO	Piedmont	Non-BGP	BRCA2	c.658_659delGT (p.Val220Ilefs*4)	13:32329468-32329470
IEO	MONTELABBATE	PU	Marche	Non-BGP	BRCA2	c.658_659delGT (p.Val220Ilefs*4)	13:32329468-32329470
IEO	CUNEO	CN	Piedmont	Non-BGP	BRCA2	c.658_659delGT (p.Val220Ilefs*4)	13:32329468-32329470
ACSS	SAN SOSTI	CS	Calabria	Non-BGP	BRCA2	c.700delT (p.Ser234Profs*7)	13:32330936-32330937
OPG	Cernobbio	CO	Lombardy	Non-BGP	BRCA2	c.831dupT (p.Ser278*)	13:32332309-32332309
INT	ROSARNO (REGGIO CALABRIA)	RC	Calabria	Non-BGP	BRCA2	c.846_847delCA (p.Ile283Trpfs*11)	13:32332323-32332325
INT	VALFURVA (SO)	SO	Lombardy	Non-BGP	BRCA2	c.968_971delTAAG (p.Val323Glufs*25)	13:32332445-32332449
OPG	Bormio	SO	Lombardy	Non-BGP	BRCA2	c.968_971delTAAG (p.Val323Glufs*25)	13:32332445-32332449
ACSS	BELLA	PZ	Basilicata	Non-BGP	BRCA2	c.1238delT (p.Leu413Hisfs*17)	13:32332715-32332716
ACSS	RIVOLI	TO	Piedmont	Non-BGP	BRCA2	c.1238delT (p.Leu413Hisfs*17)	13:32332715-32332716
IEO	GRAVEDONA	CO	Lombardy	Non-BGP	BRCA2	c.1238delT (p.Leu413Hisfs*17)	13:32332715-32332716
IEO	SAN GIOVANNI ROTONDO	FG	Apulia	Non-BGP	BRCA2	c.1238delT (p.Leu413Hisfs*17)	13:32332715-32332716
IEO	PALERMO	PA	Sicily	Non-BGP	BRCA2	c.1238delT (p.Leu413Hisfs*17)	13:32332715-32332716
INT	PESCARA	PE	Abruzzo	Non-BGP	BRCA2	c.1238delT (p.Leu413Hisfs*17)	13:32332715-32332716
INT	GIUSSANO (MI)	MB	Lombardy	Non-BGP	BRCA2	c.1238delT (p.Leu413Hisfs*17)	13:32332715-32332716
OPG	Sanza	SA	Campania	Non-BGP	BRCA2	c.1238delT (p.Leu413Hisfs*17)	13:32332715-32332716
IEO	ALANNO	PE	Abruzzo	Non-BGP	BRCA2	c.1253C>A (p.Ser418*)	13:32332731-32332731
INT	RESUTTANO (CL)	CL	Sicily	Non-BGP	BRCA2	c.1408dupG (p.Glu470Glyfs*6)	13:32332886-32332886
ACSS	TORINO	TO	Piedmont	Non-BGP	BRCA2	c.1442_1449del8 (p.Val2503Argfs*36)	13:32332919-32332927
ACSS	MINERVINO MURGE	BA	Apulia	Non-BGP	BRCA2	c.1448_1451dupCAGT (p.Lys485Serfs*30)	13:32332929-32332929
INT	MILANO	MI	Lombardy	Non-BGP	BRCA2	c.1448_1451dupCAGT (p.Lys485Serfs*30)	13:32332929-32332929
ACSS	MONCALIERI	TO	Piedmont	Non-BGP	BRCA2	c.1587delTinsCA (p.Glu532Argfs*3)	13:32333064-32333065
IEO	VICENZA	VI	Veneto	Non-BGP	BRCA2	c.1594_1595delGA (p.Glu532Asnfs*2)	13:32333071-32333073
INT	TOLENTINO (MC)	MC	Marche	Non-BGP	BRCA2	c.1599_1600delTG (p.Glu534Serfs*3)	13:32333076-32333078
ICH	MAGENTA	MI	Lombardy	Non-BGP	BRCA2	c.1668_1671delinsATT (p.Asn556Lysfs*17)	13:32333145-32333149
ACSS	CATANZARO	CZ	Calabria	Non-BGP	BRCA2	c.1670T>G (p.Leu557*)	13:32333148-32333148
ACSS	LAMEZIA TERME	CZ	Calabria	Non-BGP	BRCA2	c.1670T>G (p.Leu557*)	13:32333148-32333148
IEO	RENDE	CS	Calabria	Non-BGP	BRCA2	c.1670T>G (p.Leu557*)	13:32333148-32333148
IEO	CATANZARO	CZ	Calabria	Non-BGP	BRCA2	c.1670T>G (p.Leu557*)	13:32333148-32333148
INT	MODENA	MO	Emilia Romagna	Non-BGP	BRCA2	c.1671_1674delAATT (p.Asp559Metfs*13)	13:32333148-32333152
IEO	PIAZZA AL SERCHIO	LU	Tuscany	Non-BGP	BRCA2	c.1748T>A (p.Leu583*)	13:32333226-32333226
IEO	TRENTO	TN	Trentino Alto Adige	Non-BGP	BRCA2	c.1763_1766delATAA (p.Asn588Serfs*25)	13:32333240-32333244
ACSS	TORINO	TO	Piedmont	Non-BGP	BRCA2	c.1796_1800delCTTAT (p.Ser599*)	13:32333273-32333278
ICH	SORI	GE	Liguria	Non-BGP	BRCA2	c.1796_1800delCTTAT (p.Ser599*)	13:32333273-32333278
ICH	BUSTO ARSIZIO	VA	Lombardy	Non-BGP	BRCA2	c.1796_1800delCTTAT (p.Ser599*)	13:32333273-32333278
IEO	ALTAMURA	BA	Apulia	Non-BGP	BRCA2	c.1796_1800delCTTAT (p.Ser599*)	13:32333273-32333278
IEO	SAN SEVERO	FG	Apulia	Non-BGP	BRCA2	c.1796_1800delCTTAT (p.Ser599*)	13:32333273-32333278
IEO	MAGLIE	LE	Apulia	Non-BGP	BRCA2	c.1796_1800delCTTAT (p.Ser599*)	13:32333273-32333278
INT	VENOSA	PZ	Basilicata	Non-BGP	BRCA2	c.1796_1800delCTTAT (p.Ser599*)	13:32333273-32333278
ACSS	STIGLIANO	MT	Basilicata	Non-BGP	BRCA2	c.1813delA (p.Ile605Tyrfs*9)	13:32333290-32333291
IEO	MONZA	MB	Lombardy	Non-BGP	BRCA2	c.1813dupA (p.Ile605Asnfs*11)	13:32333291-32333291
INT	MILANO	MI	Lombardy	Non-BGP	BRCA2	c.1842dupT (p.Ser648Phefs*4)	13:32333320-32333320
IEO	MILANO	MI	Lombardy	Non-BGP	BRCA2	c.1909+1G>A	13:32333388-32333388
IEO	ANDRIA	BT	Apulia	Non-BGP	BRCA2	c.2049_2050delTC (p.Gln684Glyfs*3)	13:32336403-32336405
INT	ANDRIA	BT	Apulia	Non-BGP	BRCA2	c.2049_2050delTC (p.Gln684Glyfs*3)	13:32336403-32336405
INT	ROMA	RM	Lazio	Non-BGP	BRCA2	c.2094delA (p.Gln699Serfs*31)	13:32336448-32336449
INT	S.COLOMBANO AL LAMB.	MI	Lombardy	Non-BGP	BRCA2	c.2094delA (p.Gln699Serfs*31)	13:32336448-32336449
INT	VARESE	VA	Lombardy	Non-BGP	BRCA2	c.2094delA (p.Gln699Serfs*31)	13:32336448-32336449
IEO	ARCO	TN	Trentino Alto Adige	Non-BGP	BRCA2	c.2197delG (p.Val733Serfs*39)	13:32336551-32336552
INT	RIVA DEL GARDA	TN	Trentino Alto Adige	Non-BGP	BRCA2	c.2197delG (p.Val733Serfs*39)	13:32336551-32336552
INT	MILANO	MI	Lombardy	Non-BGP	BRCA2	c.2514dupA (p.Tyr839Ilefs*42)	13:32336869-32336869
ACSS	AOSTA	AO	Aosta Valley	Non-BGP	BRCA2	c.2623_2624delGT (p.Val875Glnfs*5)	13:32336977-32336979
ICH	PAVIA	PV	Lombardy	Non-BGP	BRCA2	c.2623_2624delGT (p.Val875Glnfs*5)	13:32336977-32336979
ACSS	SAVONA	SV	Liguria	Non-BGP	BRCA2	c.2651C>G (p.Ser884*)	13:32337006-32337006
ICH	VOGHERA	PV	Lombardy	Non-BGP	BRCA2	c.2651C>G (p.Ser884*)	13:32337006-32337006
IEO	ASTI	AT	Piedmont	Non-BGP	BRCA2	c.2657delA (p.Asn886Metfs*9)	13:32337011-32337012
ICH	MILANO	MI	Lombardy	Non-BGP	BRCA2	c.2748delT (p.Cys916Trpfs*2)	13:32337102-32337103
ACSS	SASSO DI CASTALDA	PZ	Basilicata	Non-BGP	BRCA2	c.2808_2811delACAA (p.Ala938Profs*21)	13:32337162-32337166
ACSS	RIVOLI	TO	Piedmont	Non-BGP	BRCA2	c.2808_2811delACAA (p.Ala938Profs*21)	13:32337162-32337166
IEO	CATANZARO	CZ	Calabria	Non-BGP	BRCA2	c.2808_2811delACAA (p.Ala938Profs*21)	13:32337162-32337166
IEO	TRAPANI	TP	Sicily	Non-BGP	BRCA2	c.2808_2811delACAA (p.Ala938Profs*21)	13:32337162-32337166
INT	LECCE	LE	Apulia	Non-BGP	BRCA2	c.2808_2811delACAA (p.Ala938Profs*21)	13:32337162-32337166
INT	CASARANO (LE)	LE	Apulia	Non-BGP	BRCA2	c.2808_2811delACAA (p.Ala938Profs*21)	13:32337162-32337166
INT	VILLAURBANA	OR	Sardinia	Non-BGP	BRCA2	c.2808_2811delACAA (p.Ala938Profs*21)	13:32337162-32337166
IEO	BARI	BA	Apulia	Non-BGP	BRCA2	c.2812_2815delGCAA (p.Ala938Profs*21)	13:32337166-32337170
IEO	NAPOLI	NA	Campania	Non-BGP	BRCA2	c.2830A>T (p.Lys944*)	13:32337185-32337185
INT	SANTA TERESA DI RIVA	ME	Sicily	Non-BGP	BRCA2	c.2830A>T (p.Lys944*)	13:32337185-32337185
ICH	CHIAVENNA	SO	Lombardy	Non-BGP	BRCA2	c.2979G>A (p.Trp993*)	13:32337334-32337334
IEO	CHIAVENNA	SO	Lombardy	Non-BGP	BRCA2	c.2979G>A (p.Trp993*)	13:32337334-32337334
INT	COMO	CO	Lombardy	Non-BGP	BRCA2	c.2979G>A (p.Trp993*)	13:32337334-32337334
IEO	OFFLAGA	BS	Lombardy	Non-BGP	BRCA2	c.3046G>T (p.Glu1016*)	13:32337401-32337401
INT	LENDINARA (RO)	RO	Veneto	Non-BGP	BRCA2	c.3046G>T (p.Glu1016*)	13:32337401-32337401
ACSS	VILLENEUVE	AO	Aosta Valley	Non-BGP	BRCA2	c.3059_3060delCT (p.Ser1020*)	13:32337413-32337415
ACSS	TORINO	TO	Piedmont	Non-BGP	BRCA2	c.3189_3192delGTCA (p.Ser1064Leufs*12)	13:32337543-32337547
IEO	FORLIMPOPOLI	FC	Emilia Romagna	Non-BGP	BRCA2	c.3195_3198delTAAT (p.Asn1066Leufs*10)	13:32337549-32337553
IEO	CESENA	FC	Emilia Romagna	Non-BGP	BRCA2	c.3195_3198delTAAT (p.Asn1066Leufs*10)	13:32337549-32337553
INT	CREMA	CR	Lombardy	Non-BGP	BRCA2	c.3195_3198delTAAT (p.Asn1066Leufs*10)	13:32337549-32337553
INT	LODI	LO	Lombardy	Non-BGP	BRCA2	c.3195_3198delTAAT (p.Asn1066Leufs*10)	13:32337549-32337553
IEO	MILANO	MI	Lombardy	Non-BGP	BRCA2	c.3599_3600delGT (p.Cys1200*)	13:32337953-32337955
INT	GAVOI (NU)	NU	Sardinia	Non-BGP	BRCA2	c.3723_3725delinsAT (p.Phe1241Leufs*2)	13:32338077-32338080
IEO	INTRA	NO	Piedmont	Non-BGP	BRCA2	c.3744_3747delTGAG (p.Ser1248Argfs*10)	13:32338098-32338102
IEO	TRIVERO	VC	Piedmont	Non-BGP	BRCA2	c.3860dupC (p.Asn1287Lysfs*2)	13:32338215-32338215
INT	MILANO	MI	Lombardy	Non-BGP	BRCA2	c.3860dupC (p.Asn1287Lysfs*2)	13:32338215-32338215
INT	CASALFIUMANENSE	BO	Emilia Romagna	Non-BGP	BRCA2	c.3871C>T (p.Gln1291*)	13:32338226-32338226
ACSS	GERACE	RC	Calabria	Non-BGP	BRCA2	c.3922G>T (p.Glu1308*)	13:32338277-32338277
ACSS	IVREA	TO	Piedmont	Non-BGP	BRCA2	c.3922G>T (p.Glu1308*)	13:32338277-32338277
IEO	NOVARA	NO	Piedmont	Non-BGP	BRCA2	c.3922G>T (p.Glu1308*)	13:32338277-32338277
INT	REGGIO CALABRIA	RC	Calabria	Non-BGP	BRCA2	c.3922G>T (p.Glu1308*)	13:32338277-32338277
IEO	ALESSANDRIA	AL	Piedmont	Non-BGP	BRCA2	c.3975_3978dupTGCT (p.Ala1327Cysfs*4)	13:32338333-32338333
ACSS	PRASCORSANO	TO	Piedmont	Non-BGP	BRCA2	c.4131_4132insTGAGGA (p.Asn1377_Thr1378ins*)	13:32338486-32338486
ICH	SENISE	PZ	Basilicata	Non-BGP	BRCA2	c.4131_4132insTGAGGA (p.Asn1377_Thr1378ins*)	13:32338486-32338486
IEO	POLICORO	MT	Basilicata	Non-BGP	BRCA2	c.4131_4132insTGAGGA (p.Asn1377_Thr1378ins*)	13:32338486-32338486
IEO	CASERTA	CE	Campania	Non-BGP	BRCA2	c.4131_4132insTGAGGA (p.Asn1377_Thr1378ins*)	13:32338486-32338486
IEO	NAPOLI	NA	Campania	Non-BGP	BRCA2	c.4131_4132insTGAGGA (p.Asn1377_Thr1378ins*)	13:32338486-32338486
IEO	TARANTO	TA	Apulia	Non-BGP	BRCA2	c.4131_4132insTGAGGA (p.Asn1377_Thr1378ins*)	13:32338486-32338486
INT	MILANO	MI	Lombardy	Non-BGP	BRCA2	c.4131_4132insTGAGGA (p.Asn1377_Thr1378ins*)	13:32338486-32338486
INT	MILANO	MI	Lombardy	Non-BGP	BRCA2	c.4131_4132insTGAGGA (p.Asn1377_Thr1378ins*)	13:32338486-32338486
IEO	CAPUA	CE	Campania	Non-BGP	BRCA2	c.4222C>T (p.Gln1408*)	13:32338577-32338577
IEO	SAN GIUSEPPE VESUVIANO	NA	Campania	Non-BGP	BRCA2	c.4222C>T (p.Gln1408*)	13:32338577-32338577
ACSS	TORINO	TO	Piedmont	Non-BGP	BRCA2	c.4284dupT (p.Gln1429Serfs*9)	13:32338639-32338639
ACSS	LANZO TORINESE	TO	Piedmont	Non-BGP	BRCA2	c.4284dupT (p.Gln1429Serfs*9)	13:32338639-32338639
ACSS	TORINO	TO	Piedmont	Non-BGP	BRCA2	c.4284dupT (p.Gln1429Serfs*9)	13:32338639-32338639
IEO	COMO	CO	Lombardy	Non-BGP	BRCA2	c.4284dupT (p.Gln1429Serfs*9)	13:32338639-32338639
IEO	LECCO	LC	Lombardy	Non-BGP	BRCA2	c.4284dupT (p.Gln1429Serfs*9)	13:32338639-32338639
INT	REGGIO CALABRIA	RC	Calabria	Non-BGP	BRCA2	c.4284dupT (p.Gln1429Serfs*9)	13:32338639-32338639
IEO	LUGO	RA	Emilia Romagna	Non-BGP	BRCA2	c.4889C>G (p.Ser1630*)	13:32339244-32339244
INT	LUGO (RA)	RA	Emilia Romagna	Non-BGP	BRCA2	c.4889C>G (p.Ser1630*)	13:32339244-32339244
INT	MILANO	MI	Lombardy	Non-BGP	BRCA2	c.4889C>G (p.Ser1630*)	13:32339244-32339244
INT	SILANDRO	BZ	Trentino Alto Adige	Non-BGP	BRCA2	c.4889C>G (p.Ser1630*)	13:32339244-32339244
INT	NOCERA INFERIORE (SA)	SA	Campania	Non-BGP	BRCA2	c.5073dupA (p.Trp1692Metfs*3)	13:32339428-32339428
INT	MAZZARINO	CL	Sicily	Non-BGP	BRCA2	c.5073dupA (p.Trp1692Metfs*3)	13:32339428-32339428
ACSS	CANDELO	BI	Piedmont	Non-BGP	BRCA2	c.5207_5208delAA (p.Gln1736Argfs*6)	13:32339561-32339563
ACSS	TORINO	TO	Piedmont	Non-BGP	BRCA2	c.5207_5208delAA (p.Gln1736Argfs*6)	13:32339561-32339563
IEO	CANTU'	CO	Lombardy	Non-BGP	BRCA2	c.5217_5220delTTTA (p.Tyr1739*)	13:32339571-32339575
IEO	PREMOSELLO-CHIOVENDA	NO	Piedmont	Non-BGP	BRCA2	c.5217_5220delTTTA (p.Tyr1739*)	13:32339571-32339575
INT	SESTO SAN GIOVANNI	MI	Lombardy	Non-BGP	BRCA2	c.5217_5220delTTTA (p.Tyr1739*)	13:32339571-32339575
INT	VERCELLI	VC	Piedmont	Non-BGP	BRCA2	c.5217_5220delTTTA (p.Tyr1739*)	13:32339571-32339575
ACSS	TORINO	TO	Piedmont	Non-BGP	BRCA2	c.5351dupA (p.Asn1784Lysfs*8)	13:32339706-32339706
ICH	AMENO	NO	Piedmont	Non-BGP	BRCA2	c.5410_5411delGT (p.Val1804Lysfs*2)	13:32339765-32339766
IEO	ROMA	RM	Lazio	Non-BGP	BRCA2	c.5603_5606delACAG (p.Asp1868Valfs*5)	13:32339957-32339961
INT	DESENZANO (BS)	BS	Lombardy	Non-BGP	BRCA2	c.5621_5624delTTAA (p.Ile1874Argfs*34)	13:32339975-32339979
ACSS	SUSA	TO	Piedmont	Non-BGP	BRCA2	c.5641_5644delAAAT (p.Lys1881Glnfs*27)	13:32339995-32339999
INT	SAN LAZZARO DI SAVENA (BO)	BO	Emilia Romagna	Non-BGP	BRCA2	c.5641_5644delAAAT (p.Lys1881Glnfs*27)	13:32339995-32339999
ACSS	TORINO	TO	Piedmont	Non-BGP	BRCA2	c.5645C>A (p.Ser1882*)	13:32340000-32340000
ACSS	TORINO	TO	Piedmont	Non-BGP	BRCA2	c.5645C>A (p.Ser1882*)	13:32340000-32340000
IEO	SENAGO	MI	Lombardy	Non-BGP	BRCA2	c.5645C>A (p.Ser1882*)	13:32340000-32340000
IEO	GATTINARA	VC	Piedmont	Non-BGP	BRCA2	c.5645C>A (p.Ser1882*)	13:32340000-32340000
IEO	CAGLIARI	CA	Sardinia	Non-BGP	BRCA2	c.5645C>A (p.Ser1882*)	13:32340000-32340000
ACSS	RIVOLI	TO	Piedmont	Non-BGP	BRCA2	c.5669_5673delTGGCA (p.Met1890Argfs*8)	13:32340023-32340028
INT	PALERMO	PA	Sicily	Non-BGP	BRCA2	c.5669T>C (p.Met1890Thr)	13:32340024-32340024
ACSS	MOASCA	AT	Piedmont	Non-BGP	BRCA2	c.5682C>G (p.Tyr1894*)	13:32340037-32340037
ACSS	TORINO	TO	Piedmont	Non-BGP	BRCA2	c.5682C>G (p.Tyr1894*)	13:32340037-32340037
ACSS	TORINO	TO	Piedmont	Non-BGP	BRCA2	c.5682C>G (p.Tyr1894*)	13:32340037-32340037
ACSS	BRANDIZZO	TO	Piedmont	Non-BGP	BRCA2	c.5682C>G (p.Tyr1894*)	13:32340037-32340037
ACSS	CEREA	VR	Veneto	Non-BGP	BRCA2	c.5682C>G (p.Tyr1894*)	13:32340037-32340037
IEO	COPPARO	FE	Emilia Romagna	Non-BGP	BRCA2	c.5682C>G (p.Tyr1894*)	13:32340037-32340037
IEO	VENEZIA	VE	Veneto	Non-BGP	BRCA2	c.5682C>G (p.Tyr1894*)	13:32340037-32340037
IEO	ROSSANO VENETO	VI	Veneto	Non-BGP	BRCA2	c.5682C>G (p.Tyr1894*)	13:32340037-32340037
IEO	TRIESTE	TS	Friuli Venezia Giulia	Non-BGP	BRCA2	c.5722_5723delCT (p.Leu1908Argfs*2)	13:32340076-32340078
IEO	LECCO	LC	Lombardy	Non-BGP	BRCA2	c.5722_5723delCT (p.Leu1908Argfs*2)	13:32340076-32340078
IEO	AOSTA	AO	Aosta Valley	Non-BGP	BRCA2	c.5722_5723delCT (p.Leu1908Argfs*2)	13:32340076-32340078
INT	CASTELLAMARE DI STABIA (NA)	NA	Campania	Non-BGP	BRCA2	c.5722_5723delCT (p.Leu1908Argfs*2)	13:32340076-32340078
INT	PORTOFERRAIO	LI	Tuscany	Non-BGP	BRCA2	c.5722_5723delCT (p.Leu1908Argfs*2)	13:32340076-32340078
ACSS	TORINO	TO	Piedmont	Non-BGP	BRCA2	c.5723_5724delTA (p.Leu1908Argfs*2)	13:32340077-32340079
IEO	MONZA	MB	Lombardy	Non-BGP	BRCA2	c.5723_5724delTA (p.Leu1908Argfs*2)	13:32340077-32340079
IEO	NOVI LIGURE	AL	Piedmont	Non-BGP	BRCA2	c.5723_5724delTA (p.Leu1908Argfs*2)	13:32340077-32340079
INT	GATTINARA (VC)	VC	Piedmont	Non-BGP	BRCA2	c.5723_5724delTA (p.Leu1908Argfs*2)	13:32340077-32340079
ACSS	TORINO	TO	Piedmont	Non-BGP	BRCA2	c.5796_5797delTA (p.His1932Glnfs*12)	13:32340150-32340152
ACSS	TORINO	TO	Piedmont	Non-BGP	BRCA2	c.5796_5797delTA (p.His1932Glnfs*12)	13:32340150-32340152
ACSS	CORATO	BA	Apulia	Non-BGP	BRCA2	c.5796_5797delTA (p.His1932Glnfs*12)	13:32340150-32340152
ACSS	CERIGNOLA	FG	Apulia	Non-BGP	BRCA2	c.5796_5797delTA (p.His1932Glnfs*12)	13:32340150-32340152
ICH	GARBAGNATE MILANESE	MI	Lombardy	Non-BGP	BRCA2	c.5796_5797delTA (p.His1932Glnfs*12)	13:32340150-32340152
ICH	CORATO	BA	Apulia	Non-BGP	BRCA2	c.5796_5797delTA (p.His1932Glnfs*12)	13:32340150-32340152
IEO	ROMA	RM	Lazio	Non-BGP	BRCA2	c.5796_5797delTA (p.His1932Glnfs*12)	13:32340150-32340152
IEO	PADERNO DUGNANO	MI	Lombardy	Non-BGP	BRCA2	c.5796_5797delTA (p.His1932Glnfs*12)	13:32340150-32340152
IEO	MILANO	MI	Lombardy	Non-BGP	BRCA2	c.5796_5797delTA (p.His1932Glnfs*12)	13:32340150-32340152
IEO	TORINO	TO	Piedmont	Non-BGP	BRCA2	c.5796_5797delTA (p.His1932Glnfs*12)	13:32340150-32340152
IEO	CERIGNOLA	FG	Apulia	Non-BGP	BRCA2	c.5796_5797delTA (p.His1932Glnfs*12)	13:32340150-32340152
INT	LODI	LO	Lombardy	Non-BGP	BRCA2	c.5796_5797delTA (p.His1932Glnfs*12)	13:32340150-32340152
INT	CORATO (BA)	BA	Apulia	Non-BGP	BRCA2	c.5796_5797delTA (p.His1932Glnfs*12)	13:32340150-32340152
INT	MOLFETTA (BA)	BA	Apulia	Non-BGP	BRCA2	c.5796_5797delTA (p.His1932Glnfs*12)	13:32340150-32340152
INT	CORATO (BA)	BA	Apulia	Non-BGP	BRCA2	c.5796_5797delTA (p.His1932Glnfs*12)	13:32340150-32340152
ACSS	TORINO	TO	Piedmont	Non-BGP	BRCA2	c.5799_5802delCCAA (p.Asn1933Lysfs*29)	13:32340153-32340157
ACSS	TORINO	TO	Piedmont	Non-BGP	BRCA2	c.5851_5854delAGTT (p.Ser1951Trpfs*11)	13:32340205-32340209
ACSS	VENARIA	TO	Piedmont	Non-BGP	BRCA2	c.5851_5854delAGTT (p.Ser1951Trpfs*11)	13:32340205-32340209
ACSS	LENTINI	SR	Sicily	Non-BGP	BRCA2	c.5851_5854delAGTT (p.Ser1951Trpfs*11)	13:32340205-32340209
ICH	PREMOSELLO-CHIOVENDA	NO	Piedmont	Non-BGP	BRCA2	c.5851_5854delAGTT (p.Ser1951Trpfs*11)	13:32340205-32340209
ICH	CALTANISSETTA	CL	Sicily	Non-BGP	BRCA2	c.5851_5854delAGTT (p.Ser1951Trpfs*11)	13:32340205-32340209
IEO	TORINO	TO	Piedmont	Non-BGP	BRCA2	c.5851_5854delAGTT (p.Ser1951Trpfs*11)	13:32340205-32340209
IEO	CATANIA	CT	Sicily	Non-BGP	BRCA2	c.5851_5854delAGTT (p.Ser1951Trpfs*11)	13:32340205-32340209
IEO	PALERMO	PA	Sicily	Non-BGP	BRCA2	c.5851_5854delAGTT (p.Ser1951Trpfs*11)	13:32340205-32340209
INT	SASSARI	SS	Sardinia	Non-BGP	BRCA2	c.5851_5854delAGTT (p.Ser1951Trpfs*11)	13:32340205-32340209
INT	MANERBIO (BS)	BS	Lombardy	Non-BGP	BRCA2	c.5904_5907delAGTC (p.Val1969Hisfs*34)	13:32340258-32340262
INT	RIVAROLO DEL RE	CR	Lombardy	Non-BGP	BRCA2	c.5904_5907delAGTC (p.Val1969Hisfs*34)	13:32340258-32340262
INT	MILANO	MI	Lombardy	Non-BGP	BRCA2	c.5904_5907delAGTC (p.Val1969Hisfs*34)	13:32340258-32340262
OPG	MILANO	MI	Lombardy	Non-BGP	BRCA2	c.5904_5907delAGTC (p.Val1969Hisfs*34)	13:32340258-32340262
IEO	PERUGIA	PG	Umbria	Non-BGP	BRCA2	c.5909C>A (p.Ser1970*)	13:32340264-32340264
IEO	NAPOLI	NA	Campania	Non-BGP	BRCA2	c.6037A>T (p.Lys2013*)	13:32340392-32340392
IEO	INVERIGO	CO	Lombardy	Non-BGP	BRCA2	c.6037A>T (p.Lys2013*)	13:32340392-32340392
IEO	FIRENZE	FI	Tuscany	Non-BGP	BRCA2	c.6039delA (p.Val2014Tyrfs*26)	13:32340393-32340394
INT	MILANO	MI	Lombardy	Non-BGP	BRCA2	c.6039delA (p.Val2014Tyrfs*26)	13:32340393-32340394
ICH	ALESSANDRIA	AL	Piedmont	Non-BGP	BRCA2	c.6081delA (p.Glu2028Lysfs*12)	13:32340435-32340436
ICH	MILANO	MI	Lombardy	Non-BGP	BRCA2	c.6082_6086delGAAGA (p.Glu2028Lysfs*19)	13:32340436-32340441
IEO	MARSALA	TP	Sicily	Non-BGP	BRCA2	c.6082_6086delGAAGA (p.Glu2028Lysfs*19)	13:32340436-32340441
IEO	MILANO	MI	Lombardy	Non-BGP	BRCA2	c.6202dupA (p.Ile2068Asnfs*10)	13:32340557-32340557
INT	FIRENZE	FI	Tuscany	Non-BGP	BRCA2	c.6202dupA (p.Ile2068Asnfs*10)	13:32340557-32340557
INT	MILANO	MI	Lombardy	Non-BGP	BRCA2	c.6270_6271delTA (p.His2090Glnfs*9)	13:32340624-32340626
IEO	ISEO	BS	Lombardy	Non-BGP	BRCA2	c.6275_6276delTT (p.Leu2092Profs*7)	13:32340629-32340631
INT	NAPOLI	NA	Campania	Non-BGP	BRCA2	c.6275_6276delTT (p.Leu2092Profs*7)	13:32340629-32340631
ACSS	IVREA	TO	Piedmont	Non-BGP	BRCA2	c.6302delA (p.Asn2101Metfs*18)	13:32340656-32340657
IEO	LODI	LO	Lombardy	Non-BGP	BRCA2	c.6401_6404delATAA (p.Asn2134Thrfs*2)	13:32340755-32340759
IEO	TRIESTE	TS	Friuli Venezia Giulia	Non-BGP	BRCA2	c.6405_6409delCTTAA (p.Asn2135Lysfs*3)	13:32340759-32340764
IEO	CODOGNO	LO	Lombardy	Non-BGP	BRCA2	c.6405_6409delCTTAA (p.Asn2135Lysfs*3)	13:32340759-32340764
IEO	CODOGNO	LO	Lombardy	Non-BGP	BRCA2	c.6405_6409delCTTAA (p.Asn2135Lysfs*3)	13:32340759-32340764
INT	CROTONE	KR	Calabria	Non-BGP	BRCA2	c.6405_6409delCTTAA (p.Asn2135Lysfs*3)	13:32340759-32340764
INT	CROTONE	KR	Calabria	Non-BGP	BRCA2	c.6405_6409delCTTAA (p.Asn2135Lysfs*3)	13:32340759-32340764
INT	SESTO SAN GIOVANNI	MI	Lombardy	Non-BGP	BRCA2	c.6443_6446delCTAT (p.Ser2148Leufs*19)	13:32340797-32340801
IEO	FORMIA	LT	Lazio	Non-BGP	BRCA2	c.6450dupA (p.Val2151Serfs*25)	13:32340805-32340805
ACSS	ASCOLI PICENO	AP	Marche	Non-BGP	BRCA2	c.6468_6469delTC (p.Gln2157Ilefs*18)	13:32340822-32340824
ACSS	TORINO	TO	Piedmont	Non-BGP	BRCA2	c.6468_6469delTC (p.Gln2157Ilefs*18)	13:32340822-32340824
ACSS	TORINO	TO	Piedmont	Non-BGP	BRCA2	c.6468_6469delTC (p.Gln2157Ilefs*18)	13:32340822-32340824
ACSS	TORINO	TO	Piedmont	Non-BGP	BRCA2	c.6468_6469delTC (p.Gln2157Ilefs*18)	13:32340822-32340824
ACSS	FOGGIA	FG	Apulia	Non-BGP	BRCA2	c.6468_6469delTC (p.Gln2157Ilefs*18)	13:32340822-32340824
ICH	SANTA MARIA CAPUA VETERE	CE	Campania	Non-BGP	BRCA2	c.6468_6469delTC (p.Gln2157Ilefs*18)	13:32340822-32340824
IEO	NAPOLI	NA	Campania	Non-BGP	BRCA2	c.6468_6469delTC (p.Gln2157Ilefs*18)	13:32340822-32340824
IEO	VALENZANO	BA	Apulia	Non-BGP	BRCA2	c.6468_6469delTC (p.Gln2157Ilefs*18)	13:32340822-32340824
IEO	LIVORNO	LI	Tuscany	Non-BGP	BRCA2	c.6468_6469delTC (p.Gln2157Ilefs*18)	13:32340822-32340824
IEO	PORTOGRUARO	VE	Veneto	Non-BGP	BRCA2	c.6468_6469delTC (p.Gln2157Ilefs*18)	13:32340822-32340824
IEO	THIENE	VI	Veneto	Non-BGP	BRCA2	c.6468_6469delTC (p.Gln2157Ilefs*18)	13:32340822-32340824
INT	QUADRELLE (AV)	AV	Campania	Non-BGP	BRCA2	c.6468_6469delTC (p.Gln2157Ilefs*18)	13:32340822-32340824
INT	BRINDISI	BR	Apulia	Non-BGP	BRCA2	c.6468_6469delTC (p.Gln2157Ilefs*18)	13:32340822-32340824
IEO	BUSTO ARSIZIO	VA	Lombardy	Non-BGP	BRCA2	c.6469C>T (p.Gln2157*)	13:32340824-32340824
IEO	BUSTO ARSIZIO	VA	Lombardy	Non-BGP	BRCA2	c.6469C>T (p.Gln2157*)	13:32340824-32340824
INT	MILANO	MI	Lombardy	Non-BGP	BRCA2	c.6469C>T (p.Gln2157*)	13:32340824-32340824
INT	BUSTO ARSIZIO	VA	Lombardy	Non-BGP	BRCA2	c.6469C>T (p.Gln2157*)	13:32340824-32340824
ACSS	CASTIGLIONE MESSER MARINO	CH	Abruzzo	Non-BGP	BRCA2	c.6486_6489delACAA (p.Lys2162Asnfs*5)	13:32340840-32340844
INT	AOSTA	AO	Aosta Valley	Non-BGP	BRCA2	c.6509_6510delAA (p.Lys2170Serfs*5)	13:32340863-32340865
ACSS	ROMA	RM	Lazio	Non-BGP	BRCA2	c.6591_6592delTG (p.Glu2198Asnfs*4)	13:32340945-32340947
INT	BRESCIA	BS	Lombardy	Non-BGP	BRCA2	c.6625dupA (p.Ile2209Asnfs*16)	13:32340980-32340980
IEO	TRICARICO	MT	Basilicata	Non-BGP	BRCA2	c.6990_6994delTACCT (p.Ile2330Metfs*8)	13:32346878-32346883
ACSS	CONVERSANO	BA	Apulia	Non-BGP	BRCA2	c.7007G>A (p.Arg2336His)	13:32346896-32346896
IEO	VILLA SANTA MARIA	CH	Abruzzo	Non-BGP	BRCA2	c.7007G>A (p.Arg2336His)	13:32346896-32346896
IEO	MOSCIANO SANT'ANGELO	TE	Abruzzo	Non-BGP	BRCA2	c.7007G>A (p.Arg2336His)	13:32346896-32346896
IEO	FERMO	FM	Marche	Non-BGP	BRCA2	c.7007G>A (p.Arg2336His)	13:32346896-32346896
IEO	COSSATO	BI	Piedmont	Non-BGP	BRCA2	c.7007G>C (p.Arg2336Pro)	13:32346896-32346896
INT	SAN GIOVANNI ROTONDO	FG	Apulia	Non-BGP	BRCA2	c.7007G>A (p.Arg2336His)	13:32346896-32346896
ACSS	TORINO	TO	Piedmont	Non-BGP	BRCA2	c.7121dupA (p.Asn2374Lysfs*18)	13:32354974-32354974
ACSS	GRADO	GO	Friuli Venezia Giulia	Non-BGP	BRCA2	c.7180A>T (p.Arg2394*)	13:32355033-32355033
ACSS	CASALE MONFERRATO	AL	Piedmont	Non-BGP	BRCA2	c.7180A>T (p.Arg2394*)	13:32355033-32355033
ACSS	MONGARDINO	AT	Piedmont	Non-BGP	BRCA2	c.7180A>T (p.Arg2394*)	13:32355033-32355033
ACSS	TORINO	TO	Piedmont	Non-BGP	BRCA2	c.7180A>T (p.Arg2394*)	13:32355033-32355033
IEO	BRESCIA	BS	Lombardy	Non-BGP	BRCA2	c.7180A>T (p.Arg2394*)	13:32355033-32355033
IEO	LISSONE	MB	Lombardy	Non-BGP	BRCA2	c.7180A>T (p.Arg2394*)	13:32355033-32355033
IEO	RHO	MI	Lombardy	Non-BGP	BRCA2	c.7180A>T (p.Arg2394*)	13:32355033-32355033
IEO	MILANO	MI	Lombardy	Non-BGP	BRCA2	c.7180A>T (p.Arg2394*)	13:32355033-32355033
IEO	CHIAVENNA	SO	Lombardy	Non-BGP	BRCA2	c.7180A>T (p.Arg2394*)	13:32355033-32355033
INT	MONZA	MB	Lombardy	Non-BGP	BRCA2	c.7180A>T (p.Arg2394*)	13:32355033-32355033
INT	MILANO	MI	Lombardy	Non-BGP	BRCA2	c.7180A>T (p.Arg2394*)	13:32355033-32355033
INT	MILANO	MI	Lombardy	Non-BGP	BRCA2	c.7180A>T (p.Arg2394*)	13:32355033-32355033
INT	COLOGNO MONZESE	MI	Lombardy	Non-BGP	BRCA2	c.7180A>T (p.Arg2394*)	13:32355033-32355033
INT	MILANO	MI	Lombardy	Non-BGP	BRCA2	c.7180A>T (p.Arg2394*)	13:32355033-32355033
INT	SONDRIO	SO	Lombardy	Non-BGP	BRCA2	c.7180A>T (p.Arg2394*)	13:32355033-32355033
OPG	Palazzolo sull'Oglio	BS	Lombardy	Non-BGP	BRCA2	c.7180A>T (p.Arg2394*)	13:32355033-32355033
IEO	CASTELLANETA	TA	Apulia	Non-BGP	BRCA2	c.7251_7252delCA (p.His2417Glnfs*3)	13:32355103-32355105
ACSS	BORGOMANERO	NO	Piedmont	Non-BGP	BRCA2	c.7506dupC	13:32356498-32356498
IEO	PIURO	SO	Lombardy	Non-BGP	BRCA2	c.7643_7644delAT (p.His2548Leufs*5)	13:32357766-32357768
IEO	MANERBIO	BS	Lombardy	Non-BGP	BRCA2	c.7647C>A (p.Cys2549*)	13:32357771-32357771
IEO	SASSARI	SS	Sardinia	Non-BGP	BRCA2	c.7680dupT (p.Gln2561Serfs*5)	13:32357804-32357804
INT	IGLESIAS (CA)	CA	Sardinia	Non-BGP	BRCA2	c.7680dupT (p.Gln2561Serfs*5)	13:32357804-32357804
INT	ALGHERO	SS	Sardinia	Non-BGP	BRCA2	c.7680dupT (p.Gln2561Serfs*5)	13:32357804-32357804
IEO	MESSINA	ME	Sicily	Non-BGP	BRCA2	c.7681C>T (p.Gln2561*)	13:32357805-32357805
INT	MILANO	MI	Lombardy	Non-BGP	BRCA2	c.7681C>T (p.Gln2561*)	13:32357805-32357805
ACSS	NIMIS	UD	Friuli Venezia Giulia	Non-BGP	BRCA2	c.7806-2A>G (p.Ala2603Cysfs*8; p.Ala2603_Arg2625del)	13:32362521-32362521
IEO	FORLI'	FC	Emilia Romagna	Non-BGP	BRCA2	c.7806-2A>G (p.Ala2603Cysfs*8; p.Ala2603_Arg2625del)	13:32362521-32362521
INT	CATANIA	CT	Sicily	Non-BGP	BRCA2	c.7806-2A>G (p.Ala2603Cysfs*8; p.Ala2603_Arg2625del)	13:32362521-32362521
ACSS	PINEROLO	TO	Piedmont	Non-BGP	BRCA2	c.7829dupT (p.Asp2611Glyfs*7)	13:32362546-32362546
ACSS	TORINO	TO	Piedmont	Non-BGP	BRCA2	c.7829dupT (p.Asp2611Glyfs*7)	13:32362546-32362546
IEO	LA SPEZIA	SP	Liguria	Non-BGP	BRCA2	c.7857G>A (p.Trp2619*)	13:32362574-32362574
INT	CREMA	CR	Lombardy	Non-BGP	BRCA2	c.7921_7926delGAATTTinsAG (p.Glu2641Argfs*6)	13:32362637-32362643
INT	BOLLATE	MI	Lombardy	Non-BGP	BRCA2	c.7940T>C (p.Leu2647Pro)	13:32362657-32362657
ACSS	PREMOSELLO CHIOVENDA	VB	Piedmont	Non-BGP	BRCA2	c.7975A>G (p.Arg2659Gly)	13:32362692-32362692
IEO	VARESE	VA	Lombardy	Non-BGP	BRCA2	c.7976+1G>A	13:32362694-32362694
ACSS	TORINO	TO	Piedmont	Non-BGP	BRCA2	c.8167G>C (p.Asp2723His)	13:32363369-32363369
ACSS	RIVOLI	TO	Piedmont	Non-BGP	BRCA2	c.8167G>C (p.Asp2723His)	13:32363369-32363369
IEO	GALLARATE	VA	Lombardy	Non-BGP	BRCA2	c.8195T>G (p.Leu2732*)	13:32363397-32363397
INT	PADOVA	PD	Veneto	Non-BGP	BRCA2	c.8160_8196dup37 (p.Asp2733Thrfs*9)	13:32363398-32363398
IEO	AOSTA	AO	Aosta Valley	Non-BGP	BRCA2	c.8238_8241delAGTT (p.Gly2748Argfs*28)	13:32363439-32363443
IEO	IMOLA	BO	Emilia Romagna	Non-BGP	BRCA2	c.8247_8248delGA (p.Lys2750Aspfs*13)	13:32363448-32363450
IEO	MILANO	MI	Lombardy	Non-BGP	BRCA2	c.8247_8248delGA (p.Lys2750Aspfs*13)	13:32363448-32363450
IEO	BARGA	LU	Tuscany	Non-BGP	BRCA2	c.8247_8248delGA (p.Lys2750Aspfs*13)	13:32363448-32363450
IEO	MASSAROSA	LU	Tuscany	Non-BGP	BRCA2	c.8247_8248delGA (p.Lys2750Aspfs*13)	13:32363448-32363450
IEO	CARRARA	MS	Tuscany	Non-BGP	BRCA2	c.8247_8248delGA (p.Lys2750Aspfs*13)	13:32363448-32363450
INT	TIZZANO VAL PARMA	PR	Emilia Romagna	Non-BGP	BRCA2	c.8247_8248delGA (p.Lys2750Aspfs*13)	13:32363448-32363450
INT	MILANO	MI	Lombardy	Non-BGP	BRCA2	c.8247_8248delGA (p.Lys2750Aspfs*13)	13:32363448-32363450
INT	MELZO	MI	Lombardy	Non-BGP	BRCA2	c.8247_8248delGA (p.Lys2750Aspfs*13)	13:32363448-32363450
INT	VIAREGGIO	LU	Tuscany	Non-BGP	BRCA2	c.8247_8248delGA (p.Lys2750Aspfs*13)	13:32363448-32363450
IEO	CISTERNINO	BR	Apulia	Non-BGP	BRCA2	c.8283_8284dupTC (p.Pro2762Leufs*16)	13:32363486-32363486
INT	LECCO	LC	Lombardy	Non-BGP	BRCA2	c.8303_8304delTT (p.Leu2768Argfs*13)	13:32363504-32363506
IEO	COMO	CO	Lombardy	Non-BGP	BRCA2	c.8316_8317dupAT (p.Ser2773Tyrfs*5)	13:32363519-32363519
INT	CATANIA	CT	Sicily	Non-BGP	BRCA2	c.8331+2T>C	13:32363535-32363535
INT	PALERMO	PA	Sicily	Non-BGP	BRCA2	c.8331+2T>C	13:32363535-32363535
IEO	MILANO	MI	Lombardy	Non-BGP	BRCA2	c.8354_8378dup25 (p.Phe2794Cysfs*12)	13:32370448-32370448
ACSS	FOSSANO	CN	Piedmont	Non-BGP	BRCA2	c.8463dupT (p.Ile2822Tyrfs*23)	13:32370533-32370533
ACSS	SALUZZO	CN	Piedmont	Non-BGP	BRCA2	c.8463dupT (p.Ile2822Tyrfs*23)	13:32370533-32370533
ACSS	PINEROLO	TO	Piedmont	Non-BGP	BRCA2	c.8463dupT (p.Ile2822Tyrfs*23)	13:32370533-32370533
ACSS	ALESSANDRIA	AL	Piedmont	Non-BGP	BRCA2	c.8487+1G>A (p.Ile2778_Gln2829del)	13:32370558-32370558
IEO	TAURIANOVA	RC	Calabria	Non-BGP	BRCA2	c.8487+1G>A (p.Ile2778_Gln2829del)	13:32370558-32370558
IEO	MILANO	MI	Lombardy	Non-BGP	BRCA2	c.8487+1G>A (p.Ile2778_Gln2829del)	13:32370558-32370558
INT	NAPOLI	NA	Campania	Non-BGP	BRCA2	c.8487+1G>A (p.Ile2778_Gln2829del)	13:32370558-32370558
INT	PADERNO DUGNANO (MI)	MI	Lombardy	Non-BGP	BRCA2	c.8487+1G>A (p.Ile2778_Gln2829del)	13:32370558-32370558
IEO	ROSSANO	CS	Calabria	Non-BGP	BRCA2	c.8488-1G>T	13:32370955-32370955
OPG	Oristano	OR	Sardinia	Non-BGP	BRCA2	c.8537_8538delAG (p.Glu2846Glyfs*22)	13:32371004-32371006
ACSS	ROMA	RM	Lazio	Non-BGP	BRCA2	c.8572C>T (p.Gln2858*)	13:32371040-32371040
IEO	MILANO	MI	Lombardy	Non-BGP	BRCA2	c.8633-1G>A	13:32376669-32376669
IEO	MILANO	MI	Lombardy	Non-BGP	BRCA2	c.8633-1G>C	13:32376669-32376669
IEO	BARLETTA	BT	Apulia	Non-BGP	BRCA2	c.8755-1G>A (p.Gly2919Leufs*3; p.Gly2919Lysfs*26)	13:32379316-32379316
IEO	SALVE	LE	Apulia	Non-BGP	BRCA2	c.8755-1G>A (p.Gly2919Leufs*3; p.Gly2919Lysfs*26)	13:32379316-32379316
IEO	ALESSANO	LE	Apulia	Non-BGP	BRCA2	c.8755-1G>A (p.Gly2919Leufs*3; p.Gly2919Lysfs*26)	13:32379316-32379316
IEO	TRICASE	LE	Apulia	Non-BGP	BRCA2	c.8755-1G>A (p.Gly2919Leufs*3; p.Gly2919Lysfs*26)	13:32379316-32379316
INT	TARANTO	TA	Apulia	Non-BGP	BRCA2	c.8755-1G>A (p.Gly2919Leufs*3; p.Gly2919Lysfs*26)	13:32379316-32379316
ACSS	VERUCCHIO	RN	Emilia Romagna	Non-BGP	BRCA2	c.8878C>T (p.Gln2960*)	13:32379440-32379440
ACSS	GENOVA	GE	Liguria	Non-BGP	BRCA2	c.8878C>T (p.Gln2960*)	13:32379440-32379440
ACSS	NOVARA	NO	Piedmont	Non-BGP	BRCA2	c.8878C>T (p.Gln2960*)	13:32379440-32379440
ACSS	TORINO	TO	Piedmont	Non-BGP	BRCA2	c.8878C>T (p.Gln2960*)	13:32379440-32379440
ACSS	IVREA	TO	Piedmont	Non-BGP	BRCA2	c.8878C>T (p.Gln2960*)	13:32379440-32379440
ICH	MILANO	MI	Lombardy	Non-BGP	BRCA2	c.8878C>T (p.Gln2960*)	13:32379440-32379440
ICH	MACERATA	MC	Marche	Non-BGP	BRCA2	c.8878C>T (p.Gln2960*)	13:32379440-32379440
IEO	GENOVA	GE	Liguria	Non-BGP	BRCA2	c.8878C>T (p.Gln2960*)	13:32379440-32379440
IEO	OFFLAGA	BS	Lombardy	Non-BGP	BRCA2	c.8878C>T (p.Gln2960*)	13:32379440-32379440
IEO	DARFO BOARIO TERME	BS	Lombardy	Non-BGP	BRCA2	c.8878C>T (p.Gln2960*)	13:32379440-32379440
IEO	CODOGNO	LO	Lombardy	Non-BGP	BRCA2	c.8878C>T (p.Gln2960*)	13:32379440-32379440
IEO	MONZA	MB	Lombardy	Non-BGP	BRCA2	c.8878C>T (p.Gln2960*)	13:32379440-32379440
IEO	SONDRIO	SO	Lombardy	Non-BGP	BRCA2	c.8878C>T (p.Gln2960*)	13:32379440-32379440
IEO	TORTONA	AL	Piedmont	Non-BGP	BRCA2	c.8878C>T (p.Gln2960*)	13:32379440-32379440
IEO	BIELLA	BI	Piedmont	Non-BGP	BRCA2	c.8878C>T (p.Gln2960*)	13:32379440-32379440
IEO	BORGO D'ALE	VC	Piedmont	Non-BGP	BRCA2	c.8878C>T (p.Gln2960*)	13:32379440-32379440
INT	LECCO	LC	Lombardy	Non-BGP	BRCA2	c.8878C>T (p.Gln2960*)	13:32379440-32379440
INT	CARATE BRIANZA	MB	Lombardy	Non-BGP	BRCA2	c.8878C>T (p.Gln2960*)	13:32379440-32379440
INT	DESIO	MB	Lombardy	Non-BGP	BRCA2	c.8878C>T (p.Gln2960*)	13:32379440-32379440
INT	MONZA	MB	Lombardy	Non-BGP	BRCA2	c.8878C>T (p.Gln2960*)	13:32379440-32379440
INT	DESIO	MB	Lombardy	Non-BGP	BRCA2	c.8878C>T (p.Gln2960*)	13:32379440-32379440
INT	MILANO	MI	Lombardy	Non-BGP	BRCA2	c.8878C>T (p.Gln2960*)	13:32379440-32379440
INT	VILLASANTA (MI)	MI	Lombardy	Non-BGP	BRCA2	c.8878C>T (p.Gln2960*)	13:32379440-32379440
INT	MILANO	MI	Lombardy	Non-BGP	BRCA2	c.8878C>T (p.Gln2960*)	13:32379440-32379440
INT	PONTE IN VALTELLINA	SO	Lombardy	Non-BGP	BRCA2	c.8878C>T (p.Gln2960*)	13:32379440-32379440
INT	SOAVE (VR)	VR	Veneto	Non-BGP	BRCA2	c.8878C>T (p.Gln2960*)	13:32379440-32379440
IEO	MARSALA	TP	Sicily	Non-BGP	BRCA2	c.8930delA (p.Tyr2977Phefs*11)	13:32379491-32379492
OPG	Marsala	TP	Sicily	Non-BGP	BRCA2	c.8930delA (p.Tyr2977Phefs*11)	13:32379491-32379492
IEO	ORTONOVO	SP	Liguria	Non-BGP	BRCA2	c.8953+1G>A	13:32379516-32379516
IEO	BAIANO	AV	Campania	Non-BGP	BRCA2	c.8954-1_8955delGTTinsAA (p.Val2985_Thr3001del; Val2985Glyfs*4)	13:32379748-32379751
IEO	FABRIANO	AN	Marche	Non-BGP	BRCA2	c.8956dupA (p.Ile2986Asnfs*32)	13:32379752-32379752
INT	MARIANO COMENSE	CO	Lombardy	Non-BGP	BRCA2	c.8956dupA (p.Ile2986Asnfs*32)	13:32379752-32379752
ACSS	REANO	TO	Piedmont	Non-BGP	BRCA2	c.8961_8964delGAGT (p.Ser2988Phefs*12)	13:32379756-32379760
IEO	LATINA	LT	Lazio	Non-BGP	BRCA2	c.9063_9064dupAA (p.Arg3022Lysfs*7)	13:32379860-32379860
INT	MILANO	MI	Lombardy	Non-BGP	BRCA2	c.9097dupA (p.Thr3033Asnfs*11)	13:32379893-32379893
IEO	BRACCIANO	RM	Lazio	Non-BGP	BRCA2	c.9109C>T (p.Gln3037*)	13:32379905-32379905
IEO	ARCO	TN	Trentino Alto Adige	Non-BGP	BRCA2	c.9109C>T (p.Gln3037*)	13:32379905-32379905
INT	ARCEVIA	AN	Marche	Non-BGP	BRCA2	c.9117G>A (p.Val2985Glyfs*4)	13:32379913-32379913
INT	SAN SEVERO (FOGGIA)	FG	Apulia	Non-BGP	BRCA2	c.9117G>A (p.Val2985Glyfs*4)	13:32379913-32379913
ACSS	MODUGNO	BA	Apulia	Non-BGP	BRCA2	c.9252_9255delAACAinsTT (p.Lys3084Asnfs*26)	13:32380140-32380144
IEO	CALTANISSETTA	CL	Sicily	Non-BGP	BRCA2	c.9253dupA (p.Thr3085Asnfs*26)	13:32380142-32380142
ACSS	LAINO CASTELLO	CS	Calabria	Non-BGP	BRCA2	c.9381G>A (p.Trp3127*)	13:32394813-32394813
ACSS	PIOSSASCO	TO	Piedmont	Non-BGP	BRCA2	c.9382C>T (p.Arg3128*)	13:32394814-32394814
IEO	ALESSANDRIA	AL	Piedmont	Non-BGP	BRCA2	c.9382C>T (p.Arg3128*)	13:32394814-32394814
INT	MILANO	MI	Lombardy	Non-BGP	BRCA2	c.9382C>T (p.Arg3128*)	13:32394814-32394814
INT	LONIGO	VI	Veneto	Non-BGP	BRCA2	c.9401delG (p.Gly3134Alafs*29)	13:32394832-32394833
INT	SAN CONO (CT)	CT	Sicily	Non-BGP	BRCA2	c.9455_9456delAG (p.Glu3152Glyfs*15)	13:32394886-32394888
ACSS	PONZANO MONFERRATO	AL	Piedmont	Non-BGP	BRCA2	c.9481A>T (p.Lys3161*)	13:32394913-32394913
ACSS	TORINO	TO	Piedmont	Non-BGP	BRCA2	c.9481A>T (p.Lys3161*)	13:32394913-32394913
IEO	CHIVASSO	TO	Piedmont	Non-BGP	BRCA2	c.9481A>T (p.Lys3161*)	13:32394913-32394913
INT	CASALE MONFERRATO	AL	Piedmont	Non-BGP	BRCA2	c.9481A>T (p.Lys3161*)	13:32394913-32394913
ACSS	MILANO	MI	Lombardy	Non-BGP	BRCA2	c.9498delT (p.Glu3167Argfs*50)	13:32394929-32394930
ACSS	NOVI LIGURE	AL	Piedmont	Non-BGP	BRCA2	c.9498delT (p.Glu3167Argfs*50)	13:32394929-32394930
ACSS	VILLAFRANCA PIEMONTE	TO	Piedmont	Non-BGP	BRCA2	c.9498delT (p.Glu3167Argfs*50)	13:32394929-32394930
ACSS	TORINO	TO	Piedmont	Non-BGP	BRCA2	c.9498delT (p.Glu3167Argfs*50)	13:32394929-32394930
ACSS	TORINO	TO	Piedmont	Non-BGP	BRCA2	c.9498delT (p.Glu3167Argfs*50)	13:32394929-32394930
IEO	CASALE MONFERRATO	AL	Piedmont	Non-BGP	BRCA2	c.9498delT (p.Glu3167Argfs*50)	13:32394929-32394930
IEO	RIBERA	AG	Sicily	Non-BGP	BRCA2	c.9498delT (p.Glu3167Argfs*50)	13:32394929-32394930
ACSS	MAZZARINO	CL	Sicily	Non-BGP	BRCA2	c.9649-2A>G	13:32398160-32398160
ICH	MILANO	MI	Lombardy	Non-BGP	BRCA2	c.9676delT (p.Tyr3226Ilefs*23)	13:32398188-32398189
IEO	FOGGIA	FG	Apulia	Non-BGP	BRCA2	c.9676delT (p.Tyr3226Ilefs*23)	13:32398188-32398189
IEO	LECCE	LE	Apulia	Non-BGP	BRCA2	c.9676delT (p.Tyr3226Ilefs*23)	13:32398188-32398189
IEO	NEVIANO	LE	Apulia	Non-BGP	BRCA2	c.9676delT (p.Tyr3226Ilefs*23)	13:32398188-32398189
INT	MILANO	MI	Lombardy	Non-BGP	BRCA2	c.9676delT (p.Tyr3226Ilefs*23)	13:32398188-32398189
INT	ASCOLI SATRIANO (FG)	FG	Apulia	Non-BGP	BRCA2	c.9676delT (p.Tyr3226Ilefs*23)	13:32398188-32398189
OPG	NEVIANO	LE	Apulia	Non-BGP	BRCA2	c.9676delT (p.Tyr3226Ilefs*23)	13:32398188-32398189
